# Supplementary material for: Integrated transcriptomic and metabolomic analyses reveal key metabolic pathways in response to potassium deficiency in coconut (Cocos nucifera L.) seedlings
Source: Front Plant Sci. 2023 Feb 13;14:1112264. doi: 10.3389/fpls.2023.1112264 (PMC9968814; doi:10.3389/fpls.2023.1112264)
Supplement: Supplementary file 2 [file DataSheet_2.zip]

Archive with 6 entries (5 files):
- Supplementary Figures 1-5/Fig S1.png
- Supplementary Figures 1-5/Fig. S2.png
- Supplementary Figures 1-5/Fig.S3.tif
- Supplementary Figures 1-5/Fig.S4.dib
- Supplementary Figures 1-5/Fig.S5.tif
- Supplementary Figures 1-5/
