# Supplementary material for: Integrated transcriptomic and metabolomic analyses reveal key metabolic pathways in response to potassium deficiency in coconut (Cocos nucifera L.) seedlings
Source: Front Plant Sci. 2023 Feb 13;14:1112264. doi: 10.3389/fpls.2023.1112264 (PMC9968814; doi:10.3389/fpls.2023.1112264)
Supplement: Supplementary file 3 [file DataSheet_3.zip]

Archive with 5 entries (4 files):
- Supplementary Figures6-7 and Tables 1-11/Fig.S6.png
- Supplementary Figures6-7 and Tables 1-11/Fig.S7.png
- Supplementary Figures6-7 and Tables 1-11/Supplementary Tables 5-11.xlsx
- Supplementary Figures6-7 and Tables 1-11/SupplementaryTables 1-4.docx
- Supplementary Figures6-7 and Tables 1-11/
