# Supplementary material for: Integrated transcriptomic and metabolomic analyses reveal key metabolic pathways in response to potassium deficiency in coconut (Cocos nucifera L.) seedlings
Source: Front Plant Sci. 2023 Feb 13;14:1112264. doi: 10.3389/fpls.2023.1112264 (PMC9968814; doi:10.3389/fpls.2023.1112264)
Supplement: Supplementary file 3 [file DataSheet_3.zip › Supplementary Figures6-7 and Tables 1-11/Supplementary Tables 5-11.xlsx]

## Sheet: Tabe S5
Table S5 20910 genes with FPKM value in RNA-seq under K0 and Kck
ID	Kck-1_FPKM	Kck-2_FPKM	Kck-3_FPKM	K0-1_FPKM	K0-2_FPKM	K0-3_FPKM
COCN_GLEAN_10004695	14.0322	15.8119	13.6265	10.5821	13.7614	13.5379
COCN_GLEAN_10006758	2.09777	2.74438	2.63516	2.95162	2.87309	2.81963
COCN_GLEAN_10022221	75.8793	39.4486	76.1246	80.861	71.57	27.7598
COCN_GLEAN_10016490	3.00861	2.91899	1.9847	2.5563	2.0686	1.89839
Cocos_nucifera_newGene_4562	18.406	21.7284	21.4252	15.5601	25.4347	14.2275
CUFF9.688.1	9.05675	7.56449	7.47294	7.30946	5.65962	5.83435
CUFF35.203.1	11.9371	16.0157	14.8898	17.1986	15.3093	17.0724
CUFF45.691.1	31.7961	23.5872	27.8464	24.8591	27.8161	22.9109
Cocos_nucifera_newGene_15443	1.2427	0.82388	1.04451	1.25673	0.752865	0.55503
CUFF31.727.1	20.3446	21.3566	23.8603	17.7414	17.0566	20.3107
Cocos_nucifera_newGene_8550	0.752405	1.21395	1.98004	1.84663	1.67728	1.09952
CUFF48.368.1	102.55	93.4354	96.401	128.17	92.8985	61.3638
COCN_GLEAN_10016939	3.53313	4.74309	3.48839	1.82482	2.27787	5.19444
COCN_GLEAN_10003799	10.7803	11.1363	10.7328	12.5294	9.92182	8.43239
COCN_GLEAN_10005996	4.83112	2.98746	2.67556	5.88957	6.52396	3.49003
COCN_GLEAN_10005283	34.6114	31.1726	57.0165	22.9003	41.8482	31.3961
Cocos_nucifera_newGene_7390	25.6037	32.2999	31.9113	22.2702	33.6949	29.9521
COCN_GLEAN_10001431	19.4239	20.3426	22.9437	17.8342	25.3954	13.565
Cocos_nucifera_newGene_6368	4.59262	9.37961	5.75557	8.92982	9.10322	12.1817
COCN_GLEAN_10021647	2.17431	4.64107	0.943765	0.945773	1.15981	2.1233
COCN_GLEAN_10017263	135.732	103.086	83.8276	51.1423	63.4283	102.666
COCN_GLEAN_10010475	5.32136	5.35914	4.84378	6.50889	5.04746	3.9368
Cocos_nucifera_newGene_1574	15.1649	1.85188	3.60279	3.55543	2.78951	1.3985
COCN_GLEAN_10023771	2.63077	1.67643	3.39046	3.71238	3.20178	2.13006
COCN_GLEAN_10019762	3.34617	3.05158	3.6906	5.06866	3.51478	2.12833
Cocos_nucifera_newGene_2629	17.9771	30.5447	23.8487	18.0137	17.4669	23.29
COCN_GLEAN_10010400	3.70653	1.92505	2.80408	2.58412	4.33861	5.40148
COCN_GLEAN_10022946	111.872	46.5059	89.5498	293.064	214.758	201.566
CUFF35.500.1	6.99874	9.7237	9.38461	6.63432	9.25724	8.88895
COCN_GLEAN_10000601	51.7939	9.4057	23.2636	20.3439	15.6535	7.84745
Cocos_nucifera_newGene_3352	2.11965	6.28801	2.02632	1.93316	3.4746	4.46869
CUFF30.378.1	1.52286	0.550142	0.89511	2.14834	0.95397	0.858517
CUFF8.287.1	14.8089	2.07597	4.85205	4.64841	3.71633	2.13673
COCN_GLEAN_10021536	28.2559	59.7008	25.1723	74.4656	61.8871	50.5919
COCN_GLEAN_10022960	231.397	304.344	310.53	264.843	265.851	266.901
COCN_GLEAN_10009779	9.42532	11.1189	10.8149	9.36147	9.53346	9.62497
COCN_GLEAN_10000308	4.05808	5.66581	7.23772	3.74075	8.2054	6.73536
Cocos_nucifera_newGene_10561	2.99445	2.91349	3.69759	1.77159	2.58401	2.62279
COCN_GLEAN_10020049	3809.12	3722.88	3049.27	2319.22	3314.66	3663.13
COCN_GLEAN_10018995	57.6494	102.235	73.2668	72.7249	87.2353	81.4973
COCN_GLEAN_10014270	37.9829	93.0256	79.0919	38.3346	81.9256	64.33
COCN_GLEAN_10000969	27.445	28.076	24.6639	24.6142	30.3987	25.8446
COCN_GLEAN_10005828	120.802	134.839	99.672	156.59	123.774	167.557
CUFF30.525.1	39.1955	19.5281	17.6391	18.6311	22.7358	20.5052
CUFF1.834.1	1.45776	1.73921	0.980029	0.912447	0.837454	1.51397
CUFF5.219.1	2.66031	3.43035	3.3714	7.167	2.17158	2.77282
COCN_GLEAN_10012715	13.966	10.7789	14.3226	10.0321	13.2844	11.6086
CUFF5.362.2	0.29895	0.619272	0.407561	0.345283	0.029489	0.532487
COCN_GLEAN_10017214	40.8705	25.424	31.9977	29.2966	13.7951	11.3323
COCN_GLEAN_10002639	3.39927	2.79966	2.95623	2.79937	3.84032	2.74452
COCN_GLEAN_10014081	4.72895	6.48137	5.05521	3.45553	3.43692	3.98826
CUFF6.71.1	13.1099	6.13464	4.59062	2.67002	1.21499	5.03774
COCN_GLEAN_10010221	3.67254	3.26464	2.49382	2.44693	2.1083	2.56968
CUFF51.458.1	47.0801	33.5742	35.6699	41.6175	31.5405	23.7399
COCN_GLEAN_10006049	2.46388	2.53382	3.00303	3.1816	3.37133	1.76669
COCN_GLEAN_10007686	2.67745	1.37824	1.77491	1.86855	1.5194	1.39651
COCN_GLEAN_10020453	0.512464	0.511741	0.465309	0.60412	0.421673	0.398238
Cocos_nucifera_newGene_12709	0.559907	0.796526	0.492822	0.580178	0.815541	0.657756
COCN_GLEAN_10013412	22.3439	11.1734	12.9214	8.39978	6.16274	8.34586
Cocos_nucifera_newGene_9150	0.863141	0.582477	1.04206	1.26035	0.761414	0.930778
COCN_GLEAN_10009352	35.8246	37.0713	47.4547	28.2134	37.4938	59.9343
COCN_GLEAN_10003475	25.1389	26.2133	23.7623	14.9985	21.9062	36.3231
CUFF20.7.1	179.609	221.758	171.319	142.476	166.995	219.43
COCN_GLEAN_10012200	8.75526	7.09387	5.09528	5.54243	6.18729	6.11363
COCN_GLEAN_10020278	31.9629	27.1698	25.0272	32.017	26.8887	25.8088
COCN_GLEAN_10011261	3.78566	2.18206	3.065	4.17323	1.94736	1.16198
COCN_GLEAN_10004880	4.66065	10.8857	5.52731	1.87159	2.34096	9.3454
CUFF4.129.1	18.5064	20.0755	12.5963	19.1915	14.0152	13.7446
Cocos_nucifera_newGene_15172	4.6769	9.61276	6.25314	4.9063	6.26307	7.38713
COCN_GLEAN_10016306	0.616621	0.729898	0.460192	0.482782	0.344632	0.59246
COCN_GLEAN_10020047	3.6684	3.675	3.91953	2.95804	3.6844	4.15288
Cocos_nucifera_newGene_3357	1.4735	0.619151	0.780235	0.77092	0.874724	0.535241
COCN_GLEAN_10013804	50.3224	40.9808	31.9551	46.6252	49.4558	34.024
CUFF41.173.1	2.87464	4.63895	3.27462	3.11277	2.91425	3.16695
Cocos_nucifera_newGene_2347	1.42639	2.9272	2.51312	4.10514	2.42511	3.46237
CUFF51.283.1	6.83008	1.35947	5.93509	8.39869	5.79221	2.60165
CUFF36.583.1	8.61721	8.09641	13.7423	26.0969	24.589	11.6719
COCN_GLEAN_10017245	7.29336	6.71467	7.77439	7.74437	5.20856	6.08487
COCN_GLEAN_10003143	6.16294	8.62156	6.92571	6.64611	7.20561	5.8492
COCN_GLEAN_10012525	0.987693	0.696667	0.248145	1.00678	0.983734	0.530452
COCN_GLEAN_10000075	12.3234	9.0947	12.7585	13.401	12.4495	11.1578
COCN_GLEAN_10020155	4.46991	29.4972	7.37704	4.68278	6.32299	11.5528
COCN_GLEAN_10005168	300.952	142.211	180.995	282.778	487.942	218.823
COCN_GLEAN_10010718	66.0232	49.0301	42.0596	46.0668	40.1599	39.4746
CUFF13.161.1	49.5884	101.129	59.5665	39.5257	89.0952	95.7084
COCN_GLEAN_10016494	19.9639	34.7026	18.8972	20.5062	23.9636	28.2258
COCN_GLEAN_10015865	1.40686	1.59128	1.07258	0.589677	2.71851	2.75282
COCN_GLEAN_10013935	44.8926	32.9114	53.1158	31.6699	44.9358	39.5248
CUFF47.405.2	5.27431	6.90539	6.40228	6.77782	8.95854	6.90615
COCN_GLEAN_10011491	25.525	38.8817	22.8901	23.1656	23.536	27.9197
COCN_GLEAN_10009945	2.69599	1.87776	2.67633	1.86785	1.39374	3.12132
CUFF19.173.1	0.855456	0.336355	1.02516	0.995625	1.49016	0.777061
COCN_GLEAN_10010619	2.90565	6.21775	6.56809	4.7191	5.31891	8.43097
COCN_GLEAN_10022124	27.4572	36.9633	35.5758	38.2033	46.6765	46.7816
COCN_GLEAN_10019668	3.93867	4.99129	4.77132	4.43985	4.29671	3.79185
COCN_GLEAN_10000255	11.0825	11.9868	8.2906	7.37995	5.41869	9.26404
Cocos_nucifera_newGene_2896	0.393756	0.203039	0.368755	1.24646	0.671256	1.0282
COCN_GLEAN_10017384	57.1742	53.6405	47.1473	42.5967	44.2792	44.2498
COCN_GLEAN_10006872	4.57681	5.8148	2.9964	3.98968	4.73056	4.50537
Cocos_nucifera_newGene_7321	2.32829	1.42139	2.37546	2.71028	2.29054	1.78277
CUFF34.580.3	6.45441	12.7432	9.91419	7.28758	8.37196	6.4115
COCN_GLEAN_10001371	22.499	11.2398	19.0766	9.05231	3.24049	17.7698
Cocos_nucifera_newGene_13492	1.28136	1.51236	1.68019	1.00329	1.07879	1.43443
CUFF17.666.1	6.44013	14.7731	6.21386	4.11395	8.67706	10.9233
COCN_GLEAN_10014183	2.65437	3.2317	2.9941	2.97428	3.29847	2.59996
COCN_GLEAN_10013510	40.4188	39.1239	42.9329	39.218	39.7252	34.1812
COCN_GLEAN_10011500	5.18914	7.40778	6.18802	6.05586	8.04347	5.45774
COCN_GLEAN_10009177	652.767	258.59	461.493	251.941	270.452	372.286
CUFF24.215.1	9.71878	4.74839	4.3874	3.54045	4.90584	3.90386
COCN_GLEAN_10018532	0.780471	0.68474	3.64849	1.98812	1.75912	0.919821
COCN_GLEAN_10008575	31.4894	48.7414	43.3515	39.321	36.1819	51.1909
CUFF22.53.1	1.13768	2.20007	1.35431	1.02752	1.22327	1.65461
COCN_GLEAN_10022602	73.0457	56.5303	77.9968	73.1518	63.5673	61.524
COCN_GLEAN_10017707	0.308744	1.95062	1.56958	1.13097	5.40099	2.35037
COCN_GLEAN_10016820	296.04	127.128	266.877	127.278	117.076	158.689
Cocos_nucifera_newGene_1504	1.53781	1.90057	2.51094	1.8218	3.1814	1.64976
Cocos_nucifera_newGene_5207	7.84084	11.4265	9.02949	9.06442	9.1171	7.6982
COCN_GLEAN_10019177	7.05558	2.79156	3.00706	1.22926	2.78896	3.57942
Cocos_nucifera_newGene_15630	2.60261	0.916103	1.59025	1.34572	1.59502	1.21505
COCN_GLEAN_10024750	40.4656	37.4168	27.3818	43.6706	39.8838	34.9971
COCN_GLEAN_10023485	11.8717	4.56331	4.7661	4.93907	6.4516	4.211
Cocos_nucifera_newGene_16514	1.35699	1.13461	1.49487	1.33544	1.09765	1.15165
CUFF34.166.1	28.4403	28.972	29.8834	33.9971	23.4154	22.7247
COCN_GLEAN_10024541	16.1581	21.9613	11.3761	13.067	14.3288	17.7954
Cocos_nucifera_newGene_15207	1002.12	1111.61	1028.14	772.276	1117.83	1579.95
Cocos_nucifera_newGene_7125	6.28812	7.64945	7.14729	5.22445	6.55778	7.39672
Cocos_nucifera_newGene_5216	1.50661	4.29468	4.5163	2.8808	2.35973	1.92059
COCN_GLEAN_10017608	47.3835	55.1835	62.9053	49.9892	61.4595	54.0079
COCN_GLEAN_10013306	89.4095	104.042	97.9518	88.6369	84.2887	87.8873
CUFF23.778.1	15.9384	16.7276	17.4053	15.9852	13.4608	12.9554
CUFF10.698.1	20.983	8.59464	20.3244	11.8147	12.3958	9.38462
COCN_GLEAN_10008101	5.21228	4.81208	6.10742	6.12913	4.90216	4.00551
CUFF35.680.2	13.6399	24.8135	17.6386	18.401	13.5296	19.6737
CUFF27.274.3	85.5677	122.458	114.667	102.464	126.753	98.388
Cocos_nucifera_newGene_1576	1.22026	1.47246	1.731	1.72456	1.28789	1.63775
Cocos_nucifera_newGene_1056	7.43909	10.7429	9.70267	9.79795	12.0003	8.60504
COCN_GLEAN_10017247	0.896144	0.550233	0.998757	1.40595	2.32029	1.47258
CUFF13.169.1	9.4003	7.20948	7.82012	7.70293	7.42385	8.10499
CUFF14.217.1	7.14018	6.15329	7.71707	7.187	8.04778	5.54004
COCN_GLEAN_10014177	18.9283	27.9948	19.6092	22.6762	25.7011	26.9998
COCN_GLEAN_10009328	7.72284	5.17077	6.46612	11.1601	6.38343	3.91211
COCN_GLEAN_10009636	155.832	47.026	39.0641	54.8355	143.375	84.6527
COCN_GLEAN_10002631	120.096	22.3083	94.804	207.019	129.484	207.23
Cocos_nucifera_newGene_3040	5.17618	8.17587	4.68457	15.7248	17.727	7.67789
COCN_GLEAN_10017231	44.287	30.7797	25.9283	15.2751	37.5518	33.6454
Cocos_nucifera_newGene_7990	0.659047	1.03739	1.13524	1.27061	0.977827	0.581084
COCN_GLEAN_10011975	49.1483	53.5048	41.833	37.2315	46.5336	42.4932
COCN_GLEAN_10012009	59.2661	67.7419	69.7013	66.0632	75.7536	72.3004
COCN_GLEAN_10021697	30.3781	32.9124	30.7843	35.083	29.3754	35.1095
COCN_GLEAN_10007432	0.778496	0.41228	0.676266	1.46527	0.787442	0.238602
CUFF29.469.1	25.3287	56.7629	33.1324	22.8407	33.6978	54.3244
COCN_GLEAN_10007770	120.404	67.544	124.716	96.2058	118.135	105.677
CUFF52.358.1	169.816	242.717	181.239	203.372	253.353	251.312
COCN_GLEAN_10003061	5.2445	4.31945	3.31085	1.66625	2.9727	3.84324
CUFF42.467.1	34.2482	103.292	26.1037	44.1814	34.4951	37.263
COCN_GLEAN_10015518	13.6948	13.1834	9.12954	17.4376	12.4019	10.6316
COCN_GLEAN_10016556	106.232	122.106	108.197	119.504	103.044	125.327
CUFF32.550.1	148.649	107.772	88.2654	11.546	45.2817	44.188
Cocos_nucifera_newGene_12007	8.78879	6.35288	9.83254	14.1349	13.1369	9.09506
COCN_GLEAN_10013713	7.69893	13.1774	7.90982	10.8817	9.3471	7.5278
COCN_GLEAN_10015988	6.62954	5.39861	5.66678	5.1391	3.24653	5.24829
CUFF44.103.1	3.05986	2.32338	1.93754	2.05876	4.83174	2.21101
COCN_GLEAN_10024724	7.47894	14.2024	8.88617	7.14158	9.46802	12.6047
CUFF15.28.3	10.5095	12.9167	9.38558	6.42886	19.5861	13.0385
COCN_GLEAN_10015955	15.8365	11.6098	18.3428	15.1044	15.2421	8.65197
COCN_GLEAN_10012033	19.3246	22.3092	21.315	18.3654	15.8469	18.4517
COCN_GLEAN_10018862	12.1498	23.5751	18.2363	6.5163	16.9273	21.9766
COCN_GLEAN_10002450	3.06763	1.45453	4.71429	1.98985	3.0983	2.44964
Cocos_nucifera_newGene_10214	6.66048	6.51227	7.38493	5.95193	6.90475	6.10438
COCN_GLEAN_10006686	6.23104	6.37855	8.35524	5.24684	4.93603	6.35431
COCN_GLEAN_10022837	23.7161	18.0286	22.6089	21.4163	21.1522	19.0934
COCN_GLEAN_10003274	7.60538	6.22581	8.15681	6.77252	10.5719	3.88333
CUFF26.777.1	1.69467	0.670262	0.554165	0.814658	0.462257	0.544607
COCN_GLEAN_10004167	6.58881	7.20022	7.60599	7.99856	7.43551	6.57753
Cocos_nucifera_newGene_8102	2.39209	3.06935	3.47659	3.04886	4.06128	2.61014
COCN_GLEAN_10010731	51.4614	52.9621	52.5084	46.2045	54.596	54.5998
COCN_GLEAN_10019389	0.676651	0.768033	1.23265	3.24495	4.95006	5.03352
CUFF37.87.1	46.2131	39.4928	32.7629	133.139	117.285	73.3558
COCN_GLEAN_10009161	31.6122	49.7542	34.1593	30.2455	29.5772	53.4077
Cocos_nucifera_newGene_15686	9.99281	10.3798	11.0439	12.1283	13.1308	13.1826
Cocos_nucifera_newGene_8195	0.582054	0.296562	0.987615	0.703199	0.894219	0.417113
COCN_GLEAN_10018662	3.66298	4.40667	4.05233	4.93999	5.15268	3.92627
Cocos_nucifera_newGene_3016	1.34594	1.705	1.96628	1.12975	1.25981	2.07965
CUFF26.20.2	40.9224	31.1361	45.1933	40.9341	38.2841	31.315
COCN_GLEAN_10002351	3.07151	2.91148	3.11825	2.77772	3.75918	2.78587
CUFF7.489.2	28.8427	26.1672	26.79	38.6041	39.3014	27.8352
COCN_GLEAN_10001512	593.618	480.838	523.51	342.275	471.744	582.397
COCN_GLEAN_10022169	4.73216	2.19812	5.33352	8.01949	3.48469	1.4211
CUFF27.111.2	10.5406	9.20589	11.392	8.68261	11.6646	9.49144
CUFF32.572.1	7.04953	9.60559	19.4703	11.1408	9.02186	9.86154
Cocos_nucifera_newGene_10206	0.937099	1.08487	1.2848	1.42707	1.0097	1.00324
COCN_GLEAN_10015866	1.28801	0.970335	1.04725	0.883765	0.957893	0.778832
COCN_GLEAN_10019771	7.81262	25.1685	17.2706	1.40133	5.02251	2.66887
CUFF9.650.1	23.4785	22.5463	26.9466	28.1371	33.1174	28.0663
COCN_GLEAN_10018541	53.3157	90.1256	46.7925	56.8799	55.6302	65.6827
COCN_GLEAN_10014398	4.08543	2.57704	3.68393	3.1574	3.60303	2.47663
CUFF47.16.1	137.943	237.689	173.57	242.938	347.71	315.4
COCN_GLEAN_10020314	0.398785	0.318053	0.343746	0.392698	0.099761	0.126726
COCN_GLEAN_10000567	7.15419	10.7152	9.61217	11.1604	9.86042	10.9903
COCN_GLEAN_10020577	12.3341	10.5586	12.8002	15.1313	11.1128	9.93509
COCN_GLEAN_10000962	14.8178	19.5267	17.4536	14.4243	13.4037	18.1858
COCN_GLEAN_10019014	10.0572	5.7657	6.55764	13.2484	7.02015	6.57008
COCN_GLEAN_10016484	9.01367	4.73902	6.40711	4.01759	5.50044	5.77696
Cocos_nucifera_newGene_11439	0.443954	2.49202	1.43518	0.26772	0.85319	1.86484
COCN_GLEAN_10008961	4.05628	3.19243	3.98764	2.8978	4.04802	4.67416
COCN_GLEAN_10004238	17.803	11.9923	17.4456	21.9758	17.4198	9.95473
COCN_GLEAN_10006768	166.579	210.798	187.426	246.637	238.669	197.703
CUFF29.152.2	17.9104	15.3868	20.7515	16.4634	18.5989	14.9048
COCN_GLEAN_10001024	28.873	26.192	31.303	24.457	23.0659	25.3844
COCN_GLEAN_10024566	33.3886	33.7608	49.9645	60.2789	56.5906	32.6527
COCN_GLEAN_10005898	13.9692	29.657	8.3991	7.67025	6.79463	12.5814
CUFF42.109.1	9.12324	13.2622	8.37977	9.423	8.69517	8.20041
Cocos_nucifera_newGene_12943	2.71742	2.49914	2.24731	2.45713	1.84353	2.30907
COCN_GLEAN_10011100	15.3954	16.0927	18.0004	15.4418	19.5704	14.4771
COCN_GLEAN_10018675	1.31704	1.06332	1.36045	1.82018	1.39989	1.16455
COCN_GLEAN_10011608	0.558657	1.38251	0.646598	2.64281	2.19726	2.11248
Cocos_nucifera_newGene_5976	3.13426	3.03675	3.07305	3.64502	5.58572	7.27102
COCN_GLEAN_10004332	16.4422	16.9063	14.764	13.3973	13.04	13.2739
COCN_GLEAN_10005919	8.47367	16.2271	9.28903	6.67926	21.7486	49.0071
COCN_GLEAN_10022995	176.058	274.806	262.943	232.626	227.286	253.19
CUFF20.216.1	8.89549	13.6069	12.9393	8.80087	16.1871	12.5237
COCN_GLEAN_10013002	28.0504	4.58551	17.0195	38.4878	9.18229	3.88472
COCN_GLEAN_10017518	0.518046	1.48314	0.80153	0.219069	0.585244	1.09601
Cocos_nucifera_newGene_15526	0.455224	1.17334	0.965179	0.932158	0.646654	2.01193
Cocos_nucifera_newGene_16235	1.96133	0.773393	1.47651	16.8958	11.6407	3.87817
Cocos_nucifera_newGene_9799	0.170091	0.544067	0.495352	0.684007	0.476088	0.35224
Cocos_nucifera_newGene_10576	1.04379	0.996274	1.47364	1.02416	1.05809	1.64108
CUFF17.287.1	4.72707	11.93	7.93122	8.15438	3.98496	8.47628
COCN_GLEAN_10015845	73.2473	81.8962	70.522	89.3145	90.0412	84.8582
COCN_GLEAN_10021819	6.19113	8.08149	6.28933	7.11947	4.45777	6.51136
COCN_GLEAN_10007126	110.495	122.061	118.661	111.974	118.657	132.409
CUFF3.430.1	1.6823	1.90277	2.08554	2.24774	2.23149	1.5197
Cocos_nucifera_newGene_5376	11.0096	6.74543	9.64242	10.2976	6.81411	5.37195
COCN_GLEAN_10009470	1.76463	0.93043	0.880571	1.49713	0.79391	0.635173
CUFF52.123.3	4.98566	2.65896	4.03947	0.286863	0.47692	3.6221
COCN_GLEAN_10005367	16.249	8.10079	15.6188	43.1653	25.4099	9.6833
CUFF44.136.2	10.1186	3.27416	4.78375	9.56292	6.7985	4.25756
CUFF50.213.1	6.59018	5.74226	8.12162	2.77569	4.81478	3.62061
COCN_GLEAN_10014147	24.7842	31.815	26.0346	14.0627	16.3071	47.434
COCN_GLEAN_10021677	8.08196	7.46009	8.50121	20.3748	23.8417	18.9322
COCN_GLEAN_10011436	26.6981	23.5306	26.907	30.5963	26.37	18.4071
CUFF42.259.1	31.5918	44.1912	38.251	28.2231	51.3567	40.4889
COCN_GLEAN_10010015	13.8073	8.23988	5.33671	5.22249	6.43759	6.72652
Cocos_nucifera_newGene_3762	1.81971	0.454573	1.35366	1.40122	1.27495	0.584714
CUFF35.668.3	10.2012	12.8195	14.1558	15.0343	19.7679	10.3897
COCN_GLEAN_10001268	52.9409	32.3469	59.9284	57.3576	43.2658	35.2413
COCN_GLEAN_10012331	10.7644	16.8893	12.8088	19.866	17.9429	12.589
CUFF9.411.1	7.03172	9.72007	2.77815	4.07586	2.59407	2.94791
COCN_GLEAN_10000854	0.25777	0.42747	0.289274	0.502236	0.410057	0.313992
Cocos_nucifera_newGene_9253	0.935501	0.772798	0.383922	0.958093	0.226384	0.147069
COCN_GLEAN_10022632	13.3771	22.6993	15.3603	13.6303	16.1024	15.286
Cocos_nucifera_newGene_1065	7.08606	7.78818	6.44701	8.972	9.02554	5.82246
Cocos_nucifera_newGene_12347	600.821	574.623	528.968	436.033	704.526	722.356
COCN_GLEAN_10019500	4.296	3.35324	3.8131	3.29748	2.89155	3.36096
COCN_GLEAN_10024488	28.0497	36.1797	27.3719	25.506	28.9679	25.8371
COCN_GLEAN_10008270	248.538	167.754	511.862	225.736	653.736	185.845
COCN_GLEAN_10014223	1665.93	1571.67	1916.39	1544.13	1266.97	1281.47
Cocos_nucifera_newGene_15893	2.46437	2.04042	2.04758	2.05307	2.42436	1.14685
CUFF26.289.1	81.2322	66.8547	60.23	39.5785	59.2665	47.5815
Cocos_nucifera_newGene_11018	7.41902	9.34034	6.50903	6.9264	7.09735	9.10297
COCN_GLEAN_10003632	7.26037	7.32384	9.11549	9.57331	8.97222	5.84715
COCN_GLEAN_10022044	12.6482	9.43796	8.74404	7.87205	7.15219	7.20643
COCN_GLEAN_10016218	3.44889	2.28732	3.07656	3.44739	3.94573	2.94733
CUFF30.234.2	15.0944	17.9893	20.5153	14.1766	16.48	14.0931
CUFF27.175.1	2392.99	2652.48	1609.98	1439.14	1203.88	1558.06
COCN_GLEAN_10018446	20.363	16.6088	18.8269	15.2561	21.4181	18.1019
CUFF35.152.1	9.17015	10.2266	9.70397	10.0223	7.75923	9.29364
COCN_GLEAN_10008803	20.2343	19.7074	21.7754	18.5994	26.7786	16.9033
COCN_GLEAN_10007336	51.1314	53.3157	59.9199	64.7136	48.5716	41.2171
Cocos_nucifera_newGene_15379	10.4874	14.7445	20.3122	12.2493	14.6866	14.3131
Cocos_nucifera_newGene_8499	3.40353	2.66448	3.13755	2.93784	3.37515	1.37643
COCN_GLEAN_10021294	13.5487	10.221	17.5349	13.1551	15.6169	10.7416
Cocos_nucifera_newGene_12881	30.1959	37.5015	23.8207	25.972	36.5045	40.3878
COCN_GLEAN_10003977	0.601038	1.06804	0.098157	0.470252	0.112204	0.219743
COCN_GLEAN_10014698	2.57965	3.47661	2.82303	1.37384	2.65997	2.34783
COCN_GLEAN_10015243	24.5458	17.7049	14.7843	18.2296	19.4401	14.6659
Cocos_nucifera_newGene_4111	0.693241	1.92536	0.985018	0.897327	1.04603	0.802919
COCN_GLEAN_10000180	19.4062	16.2166	17.8366	20.7266	18.9431	15.1316
Cocos_nucifera_newGene_10170	1.16921	1.17453	1.00182	0.62241	1.0252	1.48893
COCN_GLEAN_10019556	12.74	13.4417	17.6445	12.6691	14.895	18.9216
Cocos_nucifera_newGene_14108	11.5248	28.1766	21.1339	7.8312	19.9729	20.6558
COCN_GLEAN_10007473	147.382	102.444	123.4	124.218	109.467	108.104
COCN_GLEAN_10008968	3.31676	5.97744	4.51485	3.23168	4.10141	4.18468
CUFF1.1017.1	566.907	456.24	400.132	406.774	416.257	538.284
CUFF51.117.1	3.32017	1.85185	3.65922	1.05929	1.63604	3.10336
COCN_GLEAN_10020776	44.7515	53.4388	33.3852	45.3492	39.1226	39.3113
COCN_GLEAN_10020694	27.3996	20.1945	24.8113	15.9537	12.8867	14.8019
COCN_GLEAN_10012819	7.8209	6.96912	19.4589	9.07841	19.4038	5.87719
COCN_GLEAN_10024259	14.7756	11.1778	24.4016	15.732	16.1796	12.0108
COCN_GLEAN_10022843	12.4821	13.6697	16.1531	14.3335	19.8725	10.8055
CUFF1.568.1	17.7697	19.3728	26.2652	21.5734	25.4143	24.222
COCN_GLEAN_10009082	2.60606	5.80729	4.35386	3.70707	4.41444	3.97697
Cocos_nucifera_newGene_14931	0.866248	1.55243	1.50878	2.39702	2.07988	1.50392
COCN_GLEAN_10015772	5.76999	5.91286	5.43256	4.49898	4.53679	8.25006
CUFF5.619.2	45.6301	61.403	53.1462	51.4531	43.5269	53.5553
COCN_GLEAN_10018760	32.4148	45.2533	20.2624	23.9037	19.9566	25.2287
CUFF20.501.1	1.27326	0.633366	0.661828	0.542648	0.42164	0.565714
COCN_GLEAN_10001230	17.1529	8.00883	14.5764	30.1011	15.3244	11.4373
COCN_GLEAN_10009960	2.49974	3.20886	2.9119	3.69899	6.10853	4.66085
CUFF27.519.1	3.32905	5.92076	4.58762	10.2781	19.1125	16.0003
COCN_GLEAN_10003224	2.34925	1.64025	1.9176	2.26899	2.56004	1.13936
COCN_GLEAN_10021652	5.95847	4.23493	5.99511	3.09015	4.03515	2.36855
CUFF3.458.1	1.14681	2.40305	5.26277	2.6694	1.6728	1.73208
Cocos_nucifera_newGene_14464	3.38285	2.99211	4.61281	3.69142	3.99699	3.02507
COCN_GLEAN_10011415	3.35424	1.16524	1.52412	0.517941	4.27381	2.02955
COCN_GLEAN_10012392	127.72	109.985	158.339	67.9623	119.31	128.08
CUFF50.430.1	5.05007	7.17384	6.30286	8.43065	6.28148	6.23005
COCN_GLEAN_10018100	25.2332	23.6349	18.4552	26.464	24.6214	23.1519
Cocos_nucifera_newGene_9826	1.09501	1.40795	1.53802	2.33104	1.75285	3.28293
COCN_GLEAN_10021125	32.9788	18.3047	25.8178	18.4116	20.2703	19.3484
CUFF53.188.1	6.31167	7.63998	2.66064	3.20289	2.30512	2.76373
COCN_GLEAN_10024187	10.5416	11.5695	11.5406	9.82174	8.52959	10.6836
COCN_GLEAN_10006228	1.98371	1.6727	1.9948	2.4039	2.88209	1.33013
Cocos_nucifera_newGene_13388	5.1384	9.4635	8.59367	5.33387	7.93333	6.61265
COCN_GLEAN_10015779	41.0431	15.7282	27.3883	26.1065	17.4025	11.8316
Cocos_nucifera_newGene_4288	1.55633	1.92875	1.81889	1.66847	1.43863	1.81978
COCN_GLEAN_10017591	51.8172	41.6249	53.4205	25.2987	30.712	41.2596
CUFF42.311.1	25.4396	25.718	27.5084	26.8164	23.8357	21.9272
COCN_GLEAN_10018339	3.48722	3.78551	5.12641	3.50973	2.09367	2.87776
COCN_GLEAN_10019011	18.0222	14.1089	19.8434	36.5316	39.7562	19.5642
COCN_GLEAN_10005788	0.978424	0.240617	1.73209	0.555099	1.82691	1.57394
Cocos_nucifera_newGene_2560	5.4055	3.64257	4.24273	3.70656	4.07462	3.4153
COCN_GLEAN_10016474	109.083	91.9581	122.294	149.724	121.644	85.4297
COCN_GLEAN_10012041	1.8281	0.929948	1.07825	0.870329	2.11077	1.59152
COCN_GLEAN_10000021	23.0075	25.7201	26.4695	15.8858	20.866	19.9165
COCN_GLEAN_10000963	5.9127	7.86638	6.9885	6.74353	7.05691	4.93451
Cocos_nucifera_newGene_7624	2.09687	5.19895	2.50987	1.4184	1.87446	2.88784
COCN_GLEAN_10005709	64.4199	167.693	110.082	86.2756	112.044	133.85
CUFF12.749.1	9.02908	7.0988	5.12516	7.47805	7.84191	10.6941
Cocos_nucifera_newGene_12220	3.12496	2.47291	2.34562	1.86112	1.02029	1.80605
Cocos_nucifera_newGene_14854	27.6854	25.3825	24.5699	23.1073	23.2629	25.7186
COCN_GLEAN_10001038	33.5699	30.0058	33.2692	24.3752	39.0928	29.6894
COCN_GLEAN_10009843	2.90056	6.1387	3.83883	4.00204	4.13425	4.91153
CUFF32.267.1	117.153	126.522	95.5172	154.3	111.44	105.284
COCN_GLEAN_10018545	1913.18	1145.34	1725.51	364.648	392.58	760.604
COCN_GLEAN_10002756	1.42744	1.56994	1.26487	0.481957	1.36631	1.73335
CUFF45.53.1	12.8795	6.66448	5.97931	6.26304	6.24486	4.42903
COCN_GLEAN_10013832	36.466	24.2765	31.348	36.2547	24.1061	25.0166
Cocos_nucifera_newGene_8610	3.86931	3.09894	3.74646	2.9461	1.968	3.55879
Cocos_nucifera_newGene_13473	1.15196	0.808212	0.908859	0.919086	0.750328	0.576616
COCN_GLEAN_10019396	10.2383	10.173	9.96151	8.77631	8.62518	7.32152
CUFF28.575.2	1.1004	1.62515	1.37003	1.39263	0.781402	1.03968
COCN_GLEAN_10006250	74.7502	50.9944	58.3916	65.1155	58.375	36.66
COCN_GLEAN_10000164	167.661	107.246	272.247	323.694	192.294	111.455
COCN_GLEAN_10014832	54.4392	61.2952	65.7662	63.1911	60.8973	62.6388
Cocos_nucifera_newGene_5756	119.739	90.035	113.472	122.934	103.851	90.4057
COCN_GLEAN_10023190	13.5676	20.034	22.5536	14.8015	13.639	15.933
CUFF30.857.1	29.705	11.7701	28.6209	7.40418	18.7379	12.3738
COCN_GLEAN_10021461	4.31436	2.27888	4.1448	4.44129	4.82629	4.12067
CUFF26.431.3	36.9247	35.7887	30.0582	50.6276	23.6326	21.0219
Cocos_nucifera_newGene_7630	0.556352	0.397072	1.04857	0.944084	0.598817	0.448111
COCN_GLEAN_10004774	35.0954	19.209	15.8914	66.8284	51.2067	67.5606
CUFF35.177.1	17.0123	20.9114	19.818	17.6574	16.9597	16.2631
COCN_GLEAN_10011767	27.5463	15.0584	14.5916	23.8129	19.5425	17.9604
COCN_GLEAN_10004210	60.8904	69.9609	59.313	56.3268	51.1376	68.8954
Cocos_nucifera_newGene_10944	1.88144	5.17795	2.77983	3.1198	2.27329	4.6069
COCN_GLEAN_10011786	4.76562	7.37939	9.91484	6.77412	7.77814	5.50857
COCN_GLEAN_10020391	5.01515	4.89439	3.99061	2.95854	2.66492	6.80969
Cocos_nucifera_newGene_691	5.83512	2.98651	2.26693	7.38844	2.08695	2.69334
COCN_GLEAN_10007902	12.5279	9.64457	14.7571	11.6832	13.5448	9.70431
COCN_GLEAN_10020797	8.00511	6.22299	2.31134	7.90053	3.11074	4.76812
COCN_GLEAN_10010452	11.819	13.867	7.29531	15.4368	13.5814	11.8765
COCN_GLEAN_10018304	7.60551	2.25584	4.6781	3.33765	2.69534	3.01165
COCN_GLEAN_10003134	15.8518	20.716	18.2384	14.7972	16.7671	15.9359
COCN_GLEAN_10014314	35.6292	47.6071	33.8463	47.8538	37.5469	42.9966
CUFF3.238.2	6.87104	6.0493	8.2177	7.745	8.59012	4.76053
COCN_GLEAN_10019162	32.1583	27.5563	43.2244	37.2935	57.3207	35.1796
COCN_GLEAN_10018653	18.4921	16.566	17.7735	11.5064	15.2294	17.8208
Cocos_nucifera_newGene_16201	1.2274	0.963317	1.1841	0.750903	0.547721	0.816649
COCN_GLEAN_10003946	1.79978	0.876869	1.59636	0.464788	1.46837	0.885414
COCN_GLEAN_10018085	154.163	259.291	296.93	151.538	314.437	233.43
COCN_GLEAN_10004462	1.71304	7.62475	7.1209	7.19398	8.22327	11.8769
COCN_GLEAN_10001381	71.5492	76.3656	63.9422	66.7452	65.7985	80.8414
COCN_GLEAN_10007143	30.7173	122.315	55.7174	52.3531	74.8949	83.4247
CUFF1.1801.1	6.19362	5.19384	7.3188	2.57811	5.41699	7.62566
Cocos_nucifera_newGene_4152	3.33388	2.62135	1.82066	4.81255	2.43703	3.11567
Cocos_nucifera_newGene_11097	1.26152	2.71789	2.99246	0.834139	1.71327	6.38504
COCN_GLEAN_10017687	0.853699	0.249777	0.577506	0.70468	0.827617	0.381821
COCN_GLEAN_10005320	6.84943	4.29808	6.74733	9.2108	4.58353	2.93018
CUFF30.848.1	56.7626	52.7437	51.8075	51.8447	42.7685	46.1631
CUFF1.1494.1	39.4306	35.2895	30.2267	44.614	27.6586	40.3537
COCN_GLEAN_10008065	4.42933	4.28414	7.11855	8.90218	4.29902	3.93316
CUFF23.125.1	8.14519	9.4478	7.10177	7.33133	8.10863	13.3088
COCN_GLEAN_10018011	21.5839	25.913	16.7107	33.223	24.7202	27.5627
COCN_GLEAN_10007573	19.4201	25.8385	23.3755	26.3522	34.298	25.2103
Cocos_nucifera_newGene_16143	6.60899	4.65662	6.56916	5.14964	4.30853	8.35932
COCN_GLEAN_10006303	30.7042	36.5032	30.8478	36.2736	25.8487	37.575
CUFF42.574.1	3.94951	6.03272	5.27934	2.80282	7.47738	3.31466
COCN_GLEAN_10011260	16.5255	23.5769	18.6109	27.8899	31.6309	41.651
CUFF46.242.1	20.4708	14.3327	25.3226	13.6861	24.0943	13.7621
CUFF1.1998.1	0.535074	0.582557	0.833757	0.60365	0.98055	0.948372
CUFF30.351.2	4.89992	3.46625	7.07551	4.27019	5.48047	5.46583
COCN_GLEAN_10011218	41.7855	57.5672	54.2908	41.2016	55.4275	52.9021
COCN_GLEAN_10002248	8.50154	14.1737	10.0275	10.5793	9.84999	11.2455
Cocos_nucifera_newGene_15631	25.5868	22.8314	20.3604	18.9203	17.8456	17.2206
COCN_GLEAN_10014051	8.13334	7.10223	7.74099	6.45076	8.57756	5.75918
CUFF27.245.1	51.314	46.4662	59.1329	47.3681	53.9808	42.2464
COCN_GLEAN_10004363	36.955	7.47627	23.5959	61.3055	8.83433	3.96975
CUFF26.860.1	44.4991	43.7778	65.1701	63.1892	37.7959	37.273
COCN_GLEAN_10014824	2.44458	2.14344	1.18795	2.91477	3.18996	1.16614
Cocos_nucifera_newGene_8271	3.40851	1.52499	2.29847	4.17111	2.06144	1.65481
CUFF52.87.2	7.74139	11.8021	12.199	11.0881	12.633	13.2905
COCN_GLEAN_10011931	87.9312	100.956	87.4162	86.2243	84.8958	84.5778
Cocos_nucifera_newGene_14935	1.63396	1.31536	2.38501	2.4908	2.37056	1.05354
Cocos_nucifera_newGene_10695	152.587	164.438	146.878	109.292	171.423	218.964
CUFF45.515.1	21.7321	14.7027	16.3003	17.3092	11.216	10.7721
COCN_GLEAN_10022878	9.24721	17.9061	9.94452	5.45661	6.81616	15.9274
Cocos_nucifera_newGene_7698	1.39931	1.2293	1.93639	1.54548	3.46613	1.30613
COCN_GLEAN_10004411	15.2466	18.7918	18.3957	14.8376	22.8874	21.0414
Cocos_nucifera_newGene_9443	1.06197	0.509957	1.06625	1.47764	0.378604	0.100714
COCN_GLEAN_10010134	6.54715	6.0472	7.17362	8.51492	7.25402	6.28878
COCN_GLEAN_10019029	6.03663	9.50976	5.06977	4.32215	5.10783	9.96637
CUFF52.276.1	11.4578	12.7351	12.5619	10.9681	13.9556	9.95485
CUFF45.754.1	3.11964	2.39442	2.49172	2.57761	3.43158	2.53925
CUFF23.22.1	16.0649	15.6927	16.4056	15.6427	13.3515	12.1872
COCN_GLEAN_10020073	49.3114	41.1287	33.4928	40.9361	31.7121	35.6001
COCN_GLEAN_10019901	4.45871	6.6544	5.56557	6.6026	5.98901	4.13964
COCN_GLEAN_10018406	5.92586	7.32667	9.09296	6.03458	9.99199	6.80212
CUFF18.171.1	129.608	97.8352	139.061	113.715	136.451	101.111
COCN_GLEAN_10012953	40.1511	36.2502	31.6488	39.1705	21.7665	23.2481
CUFF34.493.1	62.4222	49.2898	55.1893	55.798	55.4522	44.1318
COCN_GLEAN_10016638	2.76608	6.13733	7.59704	9.15973	3.43404	3.35833
CUFF27.618.2	2.03771	0.635103	1.59176	0.723515	1.35221	0.650635
CUFF6.20.1	7.33178	7.41712	8.0967	7.72784	8.03824	6.7697
COCN_GLEAN_10017863	6.45137	13.1268	16.2398	7.13227	6.2711	11.0932
COCN_GLEAN_10023693	41.8847	32.4224	62.6082	27.2674	34.6212	27.8361
COCN_GLEAN_10011253	10.2266	7.59082	7.03697	9.42679	6.46633	5.46812
COCN_GLEAN_10005540	19.5234	14.026	12.7185	25.1258	24.374	15.5509
COCN_GLEAN_10013230	2.39908	4.25384	6.42267	19.7128	13.5249	1.60244
COCN_GLEAN_10013869	28.6046	26.0165	24.9207	26.9121	26.7524	22.1414
Cocos_nucifera_newGene_2927	0.11268	1.01398	0.897101	1.23376	0.9721	2.00365
Cocos_nucifera_newGene_9956	2.0038	2.30252	2.57276	2.22526	1.83447	2.49644
COCN_GLEAN_10007293	30.9065	43.7455	28.7007	32.7125	34.1068	32.0759
Cocos_nucifera_newGene_13187	2.17754	1.44641	2.10955	3.08574	1.58157	1.01043
CUFF5.486.1	11.5649	8.85994	9.16086	9.47421	10.37	8.97103
COCN_GLEAN_10021140	18.4875	22.3533	22.3223	17.7521	15.8856	25.4713
Cocos_nucifera_newGene_1524	14.3414	39.7524	17.5039	29.1578	32.1339	38.9857
CUFF51.216.1	15.6477	9.37686	9.47167	16.3009	13.8226	10.8992
COCN_GLEAN_10017194	5.36697	4.50766	4.98532	5.76508	4.67124	4.50473
COCN_GLEAN_10016457	100.996	202.419	158.954	163.309	158.597	183.57
COCN_GLEAN_10014570	92.9269	195.964	75.9869	10.8165	6.44121	20.248
CUFF51.524.1	3.68667	5.75415	5.22492	7.31991	16.9901	7.59198
COCN_GLEAN_10018953	6.94358	1.92763	3.32333	1.2584	8.09489	2.31572
CUFF20.328.1	3.34239	5.04891	5.7168	8.22463	5.21687	9.42088
Cocos_nucifera_newGene_1986	5.52578	4.70459	6.00487	5.90562	4.0836	4.41412
COCN_GLEAN_10017357	14.0403	6.29437	14.2511	12.7927	11.2445	12.8474
COCN_GLEAN_10013224	5.39441	3.12773	5.09385	5.44302	3.07377	4.24001
COCN_GLEAN_10020431	2.52791	1.44195	2.3101	1.77413	1.8858	1.04236
Cocos_nucifera_newGene_12805	2.93216	2.14156	2.38027	2.83341	1.56808	2.46928
Cocos_nucifera_newGene_2554	45.3342	36.412	29.7616	30.0821	30.924	38.7124
COCN_GLEAN_10019354	13.4273	23.9324	23.4065	18.9297	24.3374	20.5797
CUFF9.254.1	12.2738	33.9486	21.3329	14.8377	22.9664	29.2157
COCN_GLEAN_10005852	33.5816	24.6808	35.8675	83.3412	45.6522	40.3287
COCN_GLEAN_10000204	4.53215	7.59638	4.09597	3.0375	2.82746	4.49427
COCN_GLEAN_10000363	249.584	252.779	413.448	448.147	290.809	204.733
COCN_GLEAN_10012198	44.2845	41.1281	36.3659	34.1065	33.8564	38.1614
CUFF52.547.1	40.9249	59.2913	78.5803	46.0077	73.0443	66.7723
Cocos_nucifera_newGene_11658	5.17452	5.92909	6.78544	7.9585	7.09898	5.6599
CUFF51.550.1	78.6951	69.9521	78.6232	71.9988	75.6204	69.3181
COCN_GLEAN_10013469	5.99519	4.53992	5.18734	4.70353	6.16973	3.8051
COCN_GLEAN_10014818	10.5266	12.2279	10.9705	13.236	9.62698	11.6491
COCN_GLEAN_10017511	34.1996	47.2654	25.3226	14.549	15.7026	34.8074
Cocos_nucifera_newGene_5650	73.6857	40.2235	81.8793	5.91846	12.1924	32.4277
COCN_GLEAN_10006311	87.5648	71.4888	61.7482	62.1625	60.4717	79.8458
COCN_GLEAN_10010655	83.7814	93.4513	89.8316	64.4036	118.78	167.165
COCN_GLEAN_10021826	241.531	201.736	234.977	88.2965	86.4466	130.416
CUFF49.343.2	10.309	7.51508	6.99264	9.36469	8.74786	6.98801
COCN_GLEAN_10022505	0.508142	0.183187	0.297743	0.141477	0.369032	0.24927
COCN_GLEAN_10017186	47.5144	62.0568	59.8698	47.6619	56.6933	48.207
COCN_GLEAN_10007552	28.5	14.8598	10.8629	12.5783	10.1555	10.3418
CUFF35.282.1	193.444	178.456	204.812	209.237	191.212	191.935
CUFF53.195.1	3.36954	5.96462	4.26154	2.48639	4.60144	3.32847
COCN_GLEAN_10011159	1.35336	0.436528	0.569724	0.366675	0.990354	1.21202
CUFF18.370.1	2.2879	3.57435	3.48753	1.81637	5.19774	2.88337
CUFF27.98.1	4.72216	3.32768	3.1597	3.87234	3.15934	3.25946
Cocos_nucifera_newGene_15657	7.49289	9.39724	10.2899	9.34356	11.5893	8.3614
CUFF11.101.2	24.8904	24.5555	26.2203	26.5454	21.4125	20.7918
CUFF13.103.1	207.34	213.479	262.918	185.548	273.155	203.114
COCN_GLEAN_10007134	29.5689	38.6714	34.3993	30.4707	34.9455	28.9576
COCN_GLEAN_10019363	33.6345	1.03691	12.1816	10.4203	3.97838	3.81014
COCN_GLEAN_10024678	5.78585	5.58636	6.82681	4.33388	7.33187	4.56795
COCN_GLEAN_10002742	3.53955	6.35769	8.69284	3.74332	10.3195	8.75366
CUFF2.298.1	28.6268	31.2097	30.1775	26.8605	38.8934	26.0241
COCN_GLEAN_10023257	50.3423	50.3611	42.3019	42.1304	43.0009	46.722
CUFF34.17.2	21.0496	12.734	20.9448	22.1294	21.2193	12.5502
CUFF52.349.2	60.2559	83.8656	100.297	103.126	97.5849	74.4874
COCN_GLEAN_10015253	3.61946	5.99022	4.04451	3.48716	7.97396	5.83565
Cocos_nucifera_newGene_7420	2.44409	3.35872	4.97895	3.75019	1.59729	2.80493
Cocos_nucifera_newGene_15185	0.334778	1.00874	0.470759	0.613119	0.448666	0.592532
Cocos_nucifera_newGene_501	0.32868	0.687791	1.54968	0	0.940211	0.847624
COCN_GLEAN_10003509	75.5867	59.3519	60.0869	72.0323	51.204	64.7743
COCN_GLEAN_10021728	1.66873	1.48957	1.35231	1.73754	1.11403	0.955421
Cocos_nucifera_newGene_15546	1.52211	1.45988	1.94851	1.30353	1.692	1.39764
COCN_GLEAN_10006612	0.450304	0.444929	0.420873	0.277393	0.350448	0.578491
CUFF40.63.2	3.49494	5.18598	2.09746	2.60989	2.46076	2.12774
COCN_GLEAN_10001999	2.24551	4.55526	4.56124	1.23469	5.51562	4.09709
CUFF24.627.1	142.69	121.991	132.235	172.283	185.743	164.814
Cocos_nucifera_newGene_7743	70.4775	76.482	68.6637	67.3552	75.2887	76.3181
CUFF38.268.1	146.499	178.447	116.238	131.722	123.032	151.399
CUFF4.234.1	6.63007	4.74293	4.10309	3.06964	1.9241	3.92767
CUFF40.308.3	1.9571	2.30099	1.84787	2.99601	1.06671	2.3665
Cocos_nucifera_newGene_2442	2.00139	2.48154	0.66925	0	0	0.713389
COCN_GLEAN_10018538	1.30408	3.67629	2.28747	3.73153	2.29548	2.47956
COCN_GLEAN_10021546	8.38264	7.98589	9.9493	7.15323	8.56943	5.98614
COCN_GLEAN_10013545	14.6358	18.1158	16.0898	10.9741	12.4847	17.4547
COCN_GLEAN_10006461	64.3931	43.4956	56.4778	129.307	146.481	85.2873
COCN_GLEAN_10022671	36.0779	40.85	33.7964	33.2193	36.0907	36.1263
Cocos_nucifera_newGene_8711	0.903559	0.809782	0.386342	0.486033	0.304779	0.333795
COCN_GLEAN_10012075	5.52307	7.05051	6.31907	14.9114	15.1258	8.2092
CUFF5.187.2	5.90856	7.81543	6.87122	5.24571	7.02091	6.84062
COCN_GLEAN_10014848	5.799	5.97071	4.84375	6.85372	6.03505	4.51054
CUFF26.619.1	36.0088	9.23984	22.7414	44.7044	20.8727	8.75185
COCN_GLEAN_10023136	56.3641	62.0569	63.0752	65.5931	59.5283	49.7793
CUFF19.295.1	29.4587	14.4112	13.3023	12.1609	15.1244	16.9841
CUFF18.304.2	109.355	79.7964	120.892	140.613	128.338	83.8692
Cocos_nucifera_newGene_13132	10.5044	6.4075	9.86348	7.03476	7.64928	6.06413
Cocos_nucifera_newGene_10013	15.1424	11.6139	12.8939	13.2775	9.97591	10.451
COCN_GLEAN_10021433	24.1505	21.1391	23.2138	29.4901	21.8491	22.9199
COCN_GLEAN_10000274	1.44769	1.31665	1.46643	1.50799	1.24058	1.33416
Cocos_nucifera_newGene_16318	2.51302	1.39363	1.87925	1.25484	0.695309	1.15806
COCN_GLEAN_10009770	3.83149	3.00276	3.69784	3.22286	3.72666	3.0155
Cocos_nucifera_newGene_11721	1.01337	0.708654	1.30335	0.955035	0.823809	0.836301
Cocos_nucifera_newGene_9418	0.81409	0.891486	0.671595	0.846755	0.331547	0.487177
COCN_GLEAN_10012894	240.593	308.209	354.766	297.946	450.87	344.161
COCN_GLEAN_10020668	27.0734	35.0616	51.7226	26.6033	53.1806	33.4995
COCN_GLEAN_10017339	2.68772	3.33266	2.07206	3.69479	3.18969	3.35085
CUFF20.43.1	12.4654	19.5505	16.1971	15.3165	19.0432	21.3046
COCN_GLEAN_10017026	8.08973	13.2865	13.4691	11.4702	14.9461	18.4654
COCN_GLEAN_10006677	192.814	250.193	195.363	155.417	136.336	162.633
COCN_GLEAN_10003648	2.9178	0.949328	1.15865	1.09477	1.04727	2.04847
COCN_GLEAN_10010132	20.1205	22.9539	23.0139	21.117	18.8031	17.4041
CUFF29.245.1	44.1157	54.932	44.3447	40.7105	40.176	44.7842
COCN_GLEAN_10019796	111.128	137.24	122.841	111.226	117.581	115.226
COCN_GLEAN_10000485	81.4568	111.187	64.4128	162.162	138.578	119.562
COCN_GLEAN_10014697	0.878635	1.69999	0.737972	0.437443	1.04705	1.22458
CUFF51.164.1	5.61537	4.81286	3.26211	4.15454	3.78717	6.4596
CUFF39.474.2	10.6527	5.61414	6.97868	6.04023	6.42672	5.50618
CUFF40.264.1	2.99255	2.10079	3.69381	2.17595	2.47408	2.08814
COCN_GLEAN_10011951	11.8361	11.1199	12.3695	13.5838	12.6341	10.8148
COCN_GLEAN_10005156	1.18466	1.05346	1.4554	2.45621	1.55499	1.47334
COCN_GLEAN_10004114	4.42225	5.75614	3.833	6.53015	5.73248	4.51952
COCN_GLEAN_10000050	30.5202	15.8253	31.2454	17.1971	24.2844	30.2659
Cocos_nucifera_newGene_14725	3.72015	14.7031	4.76173	7.42456	8.69454	12.9185
COCN_GLEAN_10022104	14.6391	23.5371	16.101	19.4549	16.3264	21.0872
COCN_GLEAN_10004086	13.8829	7.42637	15.2796	13.3784	11.2819	13.2095
Cocos_nucifera_newGene_8338	17.4832	15.1839	20.2657	13.6351	13.9291	14.72
COCN_GLEAN_10019744	107.971	71.3963	123.791	125.049	115.107	70.2814
CUFF51.105.2	43.4395	39.6932	42.2793	40.6391	35.7276	31.7093
COCN_GLEAN_10010139	75.7216	57.1886	82.721	73.3785	72.9773	62.9738
COCN_GLEAN_10023613	4.42382	1.67484	2.46374	2.26556	1.00574	1.52933
COCN_GLEAN_10016934	10.0583	8.37725	9.19941	11.6298	10.3754	8.27626
COCN_GLEAN_10009922	10.1754	16.0606	10.1812	8.25915	11.5172	14.5529
COCN_GLEAN_10024371	355.905	96.2316	264.719	387.296	154.87	94.5036
Cocos_nucifera_newGene_11578	12.4845	10.3777	14.8746	12.7753	10.8113	9.24154
Cocos_nucifera_newGene_5571	12.2888	17.5287	14.911	17.6711	11.4543	10.6591
Cocos_nucifera_newGene_2047	0.259162	0.498553	1.55945	0.605793	0.418566	1.01982
COCN_GLEAN_10003002	16.8762	21.0305	18.5775	19.7656	21.3149	24.2821
COCN_GLEAN_10004962	28.6187	49.0414	31.6709	87.5039	74.4383	75.0219
COCN_GLEAN_10023276	20.5302	22.0997	18.053	14.3378	17.5995	20.4151
COCN_GLEAN_10020611	6.43639	4.99066	5.81318	6.62708	5.15767	4.12147
COCN_GLEAN_10023113	1.40808	1.17683	1.10835	0.509447	0.790084	2.22944
COCN_GLEAN_10002290	20.9944	51.8017	23.3794	26.0446	25.1889	26.4627
CUFF17.341.1	75.2916	67.8054	78.7641	70.8238	67.9142	66.1439
CUFF36.248.1	2.8829	1.10572	0.795629	2.43673	1.73973	0.435974
CUFF40.709.1	41.2021	32.566	48.6924	45.4275	62.7042	46.8005
Cocos_nucifera_newGene_15590	0.435845	0.410365	0.358846	0.12111	0.094228	0.267057
COCN_GLEAN_10020040	15.7101	12.9794	15.4629	17.557	16.1927	23.5519
COCN_GLEAN_10020479	8.89667	9.95301	9.94367	11.855	7.73731	9.72918
COCN_GLEAN_10017783	5.62464	4.70875	4.92819	3.65227	4.1529	3.62447
CUFF36.317.2	3.69825	4.97893	3.74973	3.34967	4.89855	4.27602
COCN_GLEAN_10008040	39.0682	52.7875	50.0063	45.8773	54.6803	54.2699
COCN_GLEAN_10015629	10.0841	10.9528	8.03317	10.4781	9.81699	10.3669
COCN_GLEAN_10002507	6.18952	0.396664	2.29209	10.7339	2.07611	0.673561
COCN_GLEAN_10001962	1.44281	1.12455	1.30561	0.918056	1.19743	1.06265
CUFF4.62.2	6.42126	8.49814	7.14281	7.3231	6.30566	5.6094
Cocos_nucifera_newGene_9407	0.864028	0.447976	0.510961	0.218551	0.511768	0.578051
COCN_GLEAN_10023798	6.95629	6.1656	6.32543	4.99372	6.53776	3.07946
CUFF16.345.1	4.84463	2.523	4.47222	2.63883	4.05662	2.92865
COCN_GLEAN_10023542	146.714	107.331	101.225	225.94	157.172	109.488
CUFF36.520.1	4.9065	4.47168	2.65153	3.55559	4.15795	3.46799
COCN_GLEAN_10022440	221.071	262.046	199.131	206.221	173.215	181.485
Cocos_nucifera_newGene_13478	5.57858	4.86204	5.64609	4.7325	5.46162	4.67298
COCN_GLEAN_10020346	18.0937	15.868	19.9021	17.9375	19.539	16.3262
COCN_GLEAN_10017592	89.4862	94.8154	82.9538	67.2128	68.6493	72.0882
COCN_GLEAN_10004554	5.89073	5.543	5.42648	4.95025	3.89061	5.60289
Cocos_nucifera_newGene_3861	3.67957	4.83172	3.68283	3.83478	3.0035	3.01408
COCN_GLEAN_10020159	31.7662	36.9907	47.9518	34.6526	35.3071	37.1187
COCN_GLEAN_10005588	0.656289	1.83859	1.67151	0.993785	1.08388	4.04416
Cocos_nucifera_newGene_13882	1.27292	0.571815	0.791615	1.22915	0.672109	1.09504
COCN_GLEAN_10001639	11.8317	7.6818	5.87631	12.7736	5.36763	4.8187
Cocos_nucifera_newGene_9889	1.75136	2.83213	2.81529	2.36985	1.69037	1.33984
COCN_GLEAN_10004773	48.0678	36.333	23.2502	47.2704	52.5976	27.879
CUFF4.526.1	96.3	90.2793	69.76	69.2255	79.4334	61.8348
COCN_GLEAN_10018478	7.45916	10.823	7.6632	12.9764	11.6168	8.90032
Cocos_nucifera_newGene_15872	864.931	690.573	851.824	661.921	762.042	682.099
COCN_GLEAN_10008399	12.7961	11.3881	12.0701	10.8529	10.3509	11.9083
COCN_GLEAN_10022488	9.33811	8.17266	13.212	10.904	7.50729	7.17953
COCN_GLEAN_10016352	0.704419	1.31594	0.894197	0.743254	0.628106	0.914811
COCN_GLEAN_10015384	7.6531	13.3419	9.00701	8.16276	11.1433	12.3259
COCN_GLEAN_10000908	26.2987	59.4153	33.4725	26.8854	40.2872	72.8315
Cocos_nucifera_newGene_5474	9.82535	9.81912	11.9747	5.37392	8.06462	9.58484
CUFF24.501.1	0.478116	12.4222	15.1467	9.47621	9.9541	11.6428
COCN_GLEAN_10023457	32.3355	37.6957	34.8747	34.4177	30.2022	34.121
CUFF46.420.1	20.6257	26.6549	30.3954	22.321	29.3744	24.8202
Cocos_nucifera_newGene_1003	0.6723	0.383508	1.03182	0.761561	1.04772	0.932998
COCN_GLEAN_10004125	0.693519	0.352495	0.754876	0.626386	0.589696	0.513635
Cocos_nucifera_newGene_6317	2.79755	5.54025	3.31922	2.9406	8.45532	12.0558
COCN_GLEAN_10024098	17.4427	9.28188	18.0632	21.5275	16.0421	10.2767
CUFF49.69.1	53.1255	51.4094	74.5388	73.8712	68.9911	35.5681
COCN_GLEAN_10011317	7.26317	7.81919	8.49674	5.72867	3.70895	8.42883
COCN_GLEAN_10009294	36.2615	8.9018	16.5775	21.4623	8.62514	4.48455
Cocos_nucifera_newGene_11594	1.6799	1.9589	1.94896	2.33453	1.26781	0.982418
COCN_GLEAN_10009171	1.2152	1.57788	1.1835	1.03371	1.46752	2.67704
CUFF44.340.2	4.54246	5.00363	2.70999	4.29648	4.76911	3.80797
COCN_GLEAN_10008532	2.7953	2.23432	2.51647	3.09895	1.45192	1.16526
COCN_GLEAN_10018908	31.4722	43.3104	38.7389	33.511	36.3007	32.9804
Cocos_nucifera_newGene_3297	0.882391	1.40237	1.91416	1.43178	0.992603	1.66277
CUFF1.268.1	19.6062	19.432	13.3117	19.3236	18.8664	16.55
COCN_GLEAN_10007715	29.1187	27.8569	25.6546	20.2432	19.5733	25.0483
COCN_GLEAN_10023814	32.2853	32.3518	26.9737	26.0811	20.4629	25.175
COCN_GLEAN_10013409	29.5238	22.9592	30.9174	32.8006	24.5094	22.6628
CUFF12.271.1	45.0604	57.9974	44.1505	48.7715	47.2516	55.8553
COCN_GLEAN_10009801	1.28241	1.3531	2.37216	2.30986	2.07452	0.862426
COCN_GLEAN_10006379	0.469858	0.357349	0.302815	0.408672	0.402638	0.403625
Cocos_nucifera_newGene_6477	1.27126	4.31033	2.37948	3.35564	4.25199	2.23817
Cocos_nucifera_newGene_4563	2.77475	2.92776	3.01098	2.42319	2.80833	2.17244
Cocos_nucifera_newGene_4236	2.65335	1.9746	2.96753	1.62097	3.14353	1.16542
Cocos_nucifera_newGene_11148	1.80113	2.16495	2.4399	2.94927	3.36218	2.35887
CUFF2.548.2	27.9252	26.4757	31.9731	26.466	30.8986	27.2129
COCN_GLEAN_10002495	15.6013	20.0964	17.62	15.2434	17.205	13.7332
COCN_GLEAN_10011850	5.18778	4.57643	6.37699	4.44689	5.26373	3.86552
COCN_GLEAN_10005822	79.9547	63.5647	48.6116	65.264	52.9977	61.3568
COCN_GLEAN_10010460	33.3344	38.5916	32.2575	35.232	35.1981	43.0434
COCN_GLEAN_10002393	6.14048	0.881771	1.35301	0.896981	0.744944	0.59114
COCN_GLEAN_10000152	144.653	138.946	133.809	185.534	123.304	104.336
Cocos_nucifera_newGene_5489	3.26519	2.02615	2.80262	2.94546	3.9742	2.31241
COCN_GLEAN_10022715	17.662	18.5072	12.7082	13.7541	15.5666	15.4055
COCN_GLEAN_10009305	3.43747	5.52783	4.46293	3.79962	3.3003	3.70366
Cocos_nucifera_newGene_15888	8.64561	5.15811	6.12824	28.526	17.3945	8.44709
CUFF5.472.1	4.61687	7.26529	4.93217	5.62678	6.16171	4.74958
COCN_GLEAN_10012078	48.6681	50.7711	57.4094	44.9144	48.6538	71.4489
COCN_GLEAN_10017647	8.18694	8.763	9.17712	11.0272	8.80675	9.04852
COCN_GLEAN_10003197	41.4869	60.0663	67.7597	44.2892	71.2922	56.5138
COCN_GLEAN_10001569	3.14115	6.18694	5.76056	5.95738	4.31568	7.78269
Cocos_nucifera_newGene_13221	0.78512	1.30847	2.50172	4.20465	1.4735	1.29596
COCN_GLEAN_10011238	12.5539	8.32764	9.69057	8.75986	9.65959	10.7776
COCN_GLEAN_10000483	468.872	57.3265	151.998	65.7208	105.832	55.3742
Cocos_nucifera_newGene_1978	26.3595	26.179	28.7533	25.087	28.4454	27.4039
COCN_GLEAN_10013719	4.3358	6.20246	3.26073	3.76666	3.83768	5.84581
Cocos_nucifera_newGene_13326	12.9286	11.7257	11.36	9.90709	10.5877	10.0397
COCN_GLEAN_10001164	30.8434	19.565	21.2702	76.4425	64.6991	60.3243
COCN_GLEAN_10013027	12.9241	9.84761	9.74799	9.24424	12.1353	10.5989
CUFF12.591.2	2.29786	1.63734	1.11042	0.660442	2.04368	1.10615
COCN_GLEAN_10011783	1.54376	2.79889	1.55387	2.09641	1.60921	2.27684
CUFF32.561.1	44.1601	58.3288	31.9437	31.7035	26.2722	46.3659
COCN_GLEAN_10016929	243.929	269.008	225.914	196.616	220.437	282.823
CUFF16.47.1	4.1762	2.44338	3.04771	3.29203	3.22023	2.63863
COCN_GLEAN_10009630	36.3475	60.5063	35.0644	38.7062	28.1224	43.3069
Cocos_nucifera_newGene_10421	2.18974	1.60488	2.32647	1.8865	2.07397	2.80895
COCN_GLEAN_10000166	6.57069	8.11928	5.35846	5.28209	3.64555	5.4366
COCN_GLEAN_10021123	4.25514	3.27951	5.8886	4.33077	4.30318	2.7721
COCN_GLEAN_10024212	1.13365	1.08019	1.03434	0.776293	1.08051	0.609415
COCN_GLEAN_10012880	12.1672	5.27634	12.8363	13.9455	8.75637	5.94473
CUFF4.153.1	32.0056	36.0818	37.074	34.8089	36.0637	32.1806
COCN_GLEAN_10016363	1.02216	0.760832	1.59301	1.19885	1.34995	1.33655
COCN_GLEAN_10013645	49.4101	76.9039	60.3244	61.4073	66.5744	66.1443
COCN_GLEAN_10006190	54.8869	56.7639	43.1695	57.8732	55.0655	43.9125
Cocos_nucifera_newGene_14212	1.34627	1.41124	1.54208	1.08064	0.728322	1.20844
COCN_GLEAN_10018528	3.5601	3.41191	5.08134	3.50511	7.28264	7.57604
COCN_GLEAN_10001054	0.849591	1.82436	0.82897	0.928879	1.05942	1.26051
COCN_GLEAN_10018873	48.7797	32.4878	46.2911	68.4246	78.7033	93.3736
CUFF17.369.1	12.0096	13.2156	9.68341	8.60655	7.63936	9.60387
CUFF30.226.1	8.73208	5.30282	11.5319	15.8223	11.9531	5.74255
Cocos_nucifera_newGene_9560	2.91522	3.62033	4.38542	3.42038	4.20868	4.39011
Cocos_nucifera_newGene_1335	3.29504	2.73333	3.7856	2.64623	3.24491	2.74919
COCN_GLEAN_10020030	32.9471	29.5087	21.7338	40.6642	32.4969	28.7935
COCN_GLEAN_10011313	15.2351	20.1313	19.4974	14.1085	20.8024	16.5507
COCN_GLEAN_10018970	9.87988	19.7747	12.7036	12.543	12.5219	16.268
COCN_GLEAN_10011440	54.2302	40.5589	58.2178	69.3435	52.0685	48.7263
COCN_GLEAN_10021871	11.5636	7.33053	10.512	5.1627	6.0254	5.6874
CUFF45.508.2	28.5464	24.0178	40.2749	52.3966	32.122	22.0077
COCN_GLEAN_10006517	32.9172	35.6196	36.3187	34.7579	38.1212	35.4163
COCN_GLEAN_10018579	5.60433	5.44596	8.05258	6.77314	11.6634	8.63601
COCN_GLEAN_10003078	1.89428	1.20092	0.924357	0.915433	1.02205	0.855559
CUFF1.778.1	57.0106	21.6593	41.4722	59.6559	23.1184	13.8246
COCN_GLEAN_10008986	17.3488	12.3609	17.4606	11.7474	10.3057	16.4199
COCN_GLEAN_10011193	55.4002	66.9372	54.4371	54.6793	59.3832	59.2053
CUFF1.1441.1	14.6116	19.5651	16.6441	23.1294	19.3079	12.9838
Cocos_nucifera_newGene_8270	8.47969	3.8561	7.58977	2.50053	1.20542	2.82065
COCN_GLEAN_10004914	15.1882	15.6965	13.8219	10.9848	15.2264	12.831
COCN_GLEAN_10017401	17.3704	14.1712	21.5988	25.3226	15.7952	13.205
COCN_GLEAN_10022848	12.7925	15.833	15.2327	24.9457	25.8424	19.0559
COCN_GLEAN_10021700	48.2868	44.206	50.0371	30.6727	50.0753	47.9287
Cocos_nucifera_newGene_13199	2.2916	0.719852	1.8043	4.26066	7.84919	5.8011
COCN_GLEAN_10023759	45.879	55.5897	50.737	42.9999	48.8611	50.195
COCN_GLEAN_10013503	1.32235	2.01241	1.51055	1.23489	1.22625	1.88869
COCN_GLEAN_10010387	14.7467	14.2985	7.27549	9.08848	7.60725	11.5837
COCN_GLEAN_10011481	36.4376	52.2593	43.2356	42.0885	32.5506	41.2599
COCN_GLEAN_10002564	39.9761	32.5244	31.435	32.8578	33.8352	32.3562
Cocos_nucifera_newGene_6147	3.28345	0.846982	0	3.68173	0	0.440857
CUFF35.449.1	3.38294	3.69732	5.07869	2.95879	3.79669	4.21161
CUFF32.331.1	6.81966	9.94289	9.05998	5.53022	7.94731	7.46416
Cocos_nucifera_newGene_454	1.03656	3.27671	2.879	2.57721	0.292834	1.9942
COCN_GLEAN_10003423	20.016	29.1747	25.477	17.2348	21.8278	23.7077
COCN_GLEAN_10004139	10.3975	8.18161	9.70681	11.6366	7.48907	9.01079
Cocos_nucifera_newGene_9425	2.0545	1.23731	2.18071	0.921934	1.80305	1.28708
COCN_GLEAN_10004024	1.81235	1.87512	1.35119	2.01925	2.09009	1.63246
COCN_GLEAN_10012287	4.10545	5.60119	4.07984	3.64085	3.30904	2.65418
COCN_GLEAN_10023698	139.58	83.006	110.262	30.3781	95.5462	109.59
CUFF32.469.1	10.6545	8.5829	8.30357	12.1009	5.69504	4.95056
Cocos_nucifera_newGene_3007	1.65142	1.43538	1.49286	0.746482	1.10579	2.07218
CUFF23.732.1	24.8872	26.0762	27.0812	26.5118	27.8888	20.0525
COCN_GLEAN_10009117	1.42861	1.92257	1.1968	1.11855	1.06316	2.96928
Cocos_nucifera_newGene_7120	0.779157	2.40368	1.05581	0.828853	0.832089	1.97935
CUFF51.227.1	57.4318	136.023	65.1743	112.264	60.005	85.8946
COCN_GLEAN_10020469	8.99351	9.82069	10.7002	7.71678	11.7399	10.4232
COCN_GLEAN_10009209	55.5216	45.4381	26.7933	47.3768	24.2494	41.3864
Cocos_nucifera_newGene_10782	1.00183	1.32896	1.06556	0.48988	1.55616	2.68798
COCN_GLEAN_10012946	239.379	342.514	231.142	281.854	240.954	238.299
CUFF5.344.1	17.3839	13.7161	6.92954	8.78335	9.39076	13.0001
COCN_GLEAN_10006641	38.9696	35.7518	39.0058	64.352	49.0443	30.4921
COCN_GLEAN_10001352	3.03437	1.96517	3.15781	2.56553	3.89314	3.42735
COCN_GLEAN_10002296	36.8956	22.7034	32.7342	47.5738	31.196	19.2077
COCN_GLEAN_10005463	24.8595	21.8666	23.1034	14.9792	14.8478	19.0902
COCN_GLEAN_10020086	1.63409	1.49129	2.13635	2.26643	1.62152	2.19739
CUFF29.235.1	1090.48	1131.53	931.641	1046.69	911.264	1051.84
CUFF8.196.1	17.1362	0.991167	3.76093	2.42158	2.82382	1.25313
COCN_GLEAN_10015197	5.0629	7.3421	6.6436	4.72972	3.91609	7.45852
Cocos_nucifera_newGene_11273	10.054	8.56372	12.4323	14.2608	14.6903	9.88295
COCN_GLEAN_10020772	0.835837	1.15339	2.44832	1.09175	1.01077	1.34568
Cocos_nucifera_newGene_2039	20.7766	15.2462	12.4133	15.3176	14.011	11.4716
COCN_GLEAN_10023446	212.385	149.703	129.788	133.172	120.985	162.316
Cocos_nucifera_newGene_15931	5.27684	3.44354	6.0086	6.52821	7.71863	6.22043
Cocos_nucifera_newGene_11318	69.1202	86.7593	89.0117	106.39	92.2641	70.2631
CUFF17.680.1	19.6049	26.8	18.129	17.6573	19.2209	24.0184
Cocos_nucifera_newGene_8027	2.02666	1.48057	1.09318	0.535689	0.845187	1.0542
COCN_GLEAN_10019753	0.908633	1.25718	2.25477	2.13048	4.41139	2.17612
Cocos_nucifera_newGene_10808	0.807463	1.06429	0.941692	0.638936	0.86612	0.94867
COCN_GLEAN_10014827	1.77197	3.9205	1.03954	2.28057	0.954633	1.35606
COCN_GLEAN_10010926	38.6401	22.8346	26.7923	19.9511	22.8152	23.4317
CUFF36.151.1	21.3927	30.4871	26.5746	26.4784	26.6534	26.8546
CUFF4.544.1	67.8572	80.101	56.2728	52.3294	52.1277	73.1304
COCN_GLEAN_10023978	26.2313	19.6124	23.172	18.9804	21.1048	23.4712
CUFF24.276.1	6.1159	5.32589	5.73859	2.632	2.12597	3.69061
Cocos_nucifera_newGene_13134	2.31051	2.72918	1.71364	1.71266	1.46057	1.63336
COCN_GLEAN_10019532	7.01112	3.67396	5.34391	5.08768	4.97415	3.94466
CUFF12.592.2	3.35901	3.14316	5.09642	2.78658	5.56364	3.24411
CUFF17.630.1	22.51	32.351	22.8176	23.6964	26.2425	26.0389
CUFF1.1352.1	1.10348	3.857	2.36138	1.48824	2.80202	1.95
COCN_GLEAN_10011534	23.692	82.9252	20.4603	21.558	36.4276	64.5329
Cocos_nucifera_newGene_1372	10.3909	3.46699	7.88766	2.61617	5.14375	2.79653
COCN_GLEAN_10021417	17.2855	11.4718	13.9039	10.5949	11.2854	15.5036
COCN_GLEAN_10013902	1.5605	0.879656	0.612924	0.363033	0.500854	1.53831
CUFF9.12.1	4.18839	2.7907	4.004	3.48327	3.42219	2.76476
Cocos_nucifera_newGene_8241	3.23582	2.26311	4.01769	3.18893	3.08709	3.04765
COCN_GLEAN_10016577	5.21963	2.97548	1.80755	2.9591	2.8334	1.45049
COCN_GLEAN_10021381	1.7459	1.49831	1.78535	2.15989	2.31058	1.69033
CUFF26.70.1	2.62742	6.32467	3.91159	3.8958	5.53787	10.0559
Cocos_nucifera_newGene_5670	2.61384	2.23908	2.07892	1.6339	3.34311	2.09181
COCN_GLEAN_10008816	33.8796	8.85502	111.539	122.875	126.624	57.4412
Cocos_nucifera_newGene_9581	0.780333	0.506288	1.26646	0.808064	1.19154	1.04754
COCN_GLEAN_10014093	8.38793	6.02079	5.84142	3.89126	3.84974	5.64321
CUFF39.68.1	6.11611	5.70207	6.8935	6.39304	5.9652	4.68139
COCN_GLEAN_10015202	11.7154	8.71386	10.1352	10.6303	9.04644	9.24458
COCN_GLEAN_10003592	3.56178	3.85202	4.28124	4.12263	3.74622	3.7175
COCN_GLEAN_10005720	8.28441	8.30501	9.61031	7.49212	7.34318	8.42042
CUFF37.190.1	70.7753	60.9353	68.9081	56.2934	56.4603	48.9519
COCN_GLEAN_10000664	46.0732	47.5632	45.8114	39.922	43.6318	36.767
Cocos_nucifera_newGene_5423	0.951228	1.05395	1.60651	2.22781	1.68799	1.33381
CUFF3.150.2	67.5309	35.9222	62.5228	20.7285	24.562	25.4525
CUFF1.1935.1	128.282	194.757	116.964	280.855	226.648	202.988
COCN_GLEAN_10022374	1.59403	1.91423	1.67272	2.4174	2.25818	1.32499
CUFF31.191.2	15.0457	7.39316	12.1692	37.6448	27.08	7.00576
COCN_GLEAN_10011288	4.70156	3.97781	3.21622	3.99247	2.64204	3.80915
COCN_GLEAN_10003500	30.121	26.251	20.7287	23.686	20.6257	14.3743
CUFF12.434.1	33.8262	27.7238	41.8583	40.7984	30.048	27.2917
CUFF30.661.2	48.0696	77.539	51.8883	64.4556	56.71	66.2224
Cocos_nucifera_newGene_7926	0.713391	0.733248	1.23337	1.28072	1.26816	1.93339
COCN_GLEAN_10002597	48.2916	73.0152	45.9257	43.9806	58.8458	42.2386
CUFF9.234.1	11.7732	21.136	18.2307	13.6714	15.8423	16.285
Cocos_nucifera_newGene_12969	2.42406	1.59903	2.07881	1.08524	0	2.07421
Cocos_nucifera_newGene_2844	24.8623	23.7499	20.5834	19.3001	28.5973	21.0713
CUFF14.3.1	163.346	226.381	122.371	149.763	144.168	121.928
CUFF28.154.2	63.533	146.731	122.148	81.242	118.793	149.346
COCN_GLEAN_10011324	19.5293	15.6681	19.0072	13.3396	12.4764	12.8484
COCN_GLEAN_10017474	8.22466	6.87344	9.8695	5.1219	11.3682	14.1969
COCN_GLEAN_10003455	19.4447	21.3943	22.5591	18.5	20.0256	20.4571
COCN_GLEAN_10001833	42.1475	37.9037	43.4637	30.4278	50.0009	44.7395
COCN_GLEAN_10011333	8.81504	9.66943	11.1495	3.66965	5.47919	6.90501
COCN_GLEAN_10024940	69.6491	71.3374	67.1974	69.8378	61.9437	56.0772
COCN_GLEAN_10024967	2.36956	6.49716	8.01906	3.42458	5.22084	3.87085
COCN_GLEAN_10012393	108.891	127.967	123.699	42.1349	121.998	119.561
COCN_GLEAN_10017429	2.25435	3.74924	2.03991	0.63931	1.85394	2.9438
CUFF50.666.1	11.105	20.2002	11.4765	17.7221	16.0462	15.4557
Cocos_nucifera_newGene_7551	9.77724	2.9148	6.74226	5.25077	6.90387	3.14441
COCN_GLEAN_10004662	0.909735	2.03872	3.82885	2.29096	1.90517	1.8
CUFF14.487.1	10.0916	7.73984	7.33227	7.7942	6.54222	5.3274
COCN_GLEAN_10023360	6.69946	3.17549	6.73059	5.23297	6.43975	2.70075
COCN_GLEAN_10001586	120.784	32.6453	48.1562	41.8892	36.3698	38.6592
Cocos_nucifera_newGene_12882	1.66582	1.36768	1.6157	0.906309	0.609193	1.61743
COCN_GLEAN_10002880	0.951533	0.281992	0.539337	0.802724	0.56449	0.595815
COCN_GLEAN_10001815	62.2434	47.938	73.3522	69.0135	62.4788	50.9938
COCN_GLEAN_10000656	49.9718	22.3518	38.0982	21.199	18.5467	21.4679
COCN_GLEAN_10019227	32.9725	29.6255	45.1237	47.3377	41.7476	32.7339
Cocos_nucifera_newGene_14034	2.5691	2.61907	2.68771	2.36285	3.71883	2.90833
COCN_GLEAN_10009972	0.880282	0.679026	0.499971	1.2554	0.632142	0.648495
COCN_GLEAN_10011926	13.7414	14.3201	15.5231	13.8312	16.591	15.296
Cocos_nucifera_newGene_3037	7.94163	11.7564	10.4304	8.60298	13.0901	12.2471
COCN_GLEAN_10005102	5.5922	8.67272	9.64379	6.7919	6.73856	9.26175
COCN_GLEAN_10021507	2.40599	1.02	1.11815	0.919327	0.501746	0.938581
Cocos_nucifera_newGene_13859	1.26158	0.61231	1.14865	0.470944	1.09684	1.81745
COCN_GLEAN_10016373	15.1566	17.351	8.68287	26.1323	17.3335	11.238
CUFF35.327.1	20.5021	13.184	17.9786	16.4814	15.1488	16.7236
CUFF9.115.1	56.3254	49.1234	45.1879	31.1882	41.3535	34.4071
Cocos_nucifera_newGene_8904	10.5369	8.9046	8.71634	8.64523	9.67303	9.7585
COCN_GLEAN_10009913	1.85734	1.58565	1.87427	2.28307	1.35048	2.04521
COCN_GLEAN_10018770	212.369	342.838	280.215	219.095	258.494	293.017
Cocos_nucifera_newGene_9476	2.4073	3.90544	1.92342	3.53575	1.90293	3.67633
Cocos_nucifera_newGene_7874	9.48715	5.07054	5.34742	4.48318	3.31804	6.33649
COCN_GLEAN_10007450	19.0518	18.5339	22.6946	18.5353	20.8234	20.5236
COCN_GLEAN_10008711	37.1453	45.5269	37.9997	34.0764	35.8234	41.4931
COCN_GLEAN_10014061	3.85433	2.91386	3.90955	4.19848	6.59788	4.4793
CUFF32.556.2	22.1891	15.0948	17.6424	20.7726	20.6314	18.1558
CUFF17.395.1	6.07682	5.05616	7.39992	3.43921	8.00228	6.1293
CUFF43.256.2	40.8082	45.9833	48.9354	36.5295	40.7587	36.9665
Cocos_nucifera_newGene_1908	1.56252	2.26742	2.75078	2.77811	2.78599	1.69038
CUFF13.146.1	0.831182	2.32609	1.95599	1.29162	3.7956	2.23804
Cocos_nucifera_newGene_16266	0.53708	0.90934	0.736666	0.802364	0.426453	0.706274
COCN_GLEAN_10004804	111.397	69.467	101.087	74.1401	65.0017	59.9429
COCN_GLEAN_10004401	124.791	99.4427	178.299	316.733	287.085	230.573
Cocos_nucifera_newGene_5192	2.25586	2.80443	2.79006	3.05028	2.88117	2.23748
COCN_GLEAN_10013514	8.58507	6.50175	6.90541	6.65148	6.19309	5.01185
COCN_GLEAN_10014221	0.201373	0.468318	0.224656	0.293776	0.480656	0.375717
Cocos_nucifera_newGene_9126	1.48586	1.30188	1.64116	1.46942	1.15432	1.41028
COCN_GLEAN_10019504	4.61807	4.73403	3.76927	7.00779	6.51119	7.04488
COCN_GLEAN_10022605	22.5456	24.8509	25.3171	20.6623	25.6079	29.0279
COCN_GLEAN_10012733	2.11555	2.13576	3.6417	1.94656	3.37356	3.18007
COCN_GLEAN_10017205	9.2634	8.7961	6.61769	7.48026	7.54901	5.26774
COCN_GLEAN_10009473	56.0437	72.9486	83.3069	30.4788	76.9167	79.8052
CUFF6.2.1	18.5494	24.0863	25.6196	15.3937	27.247	24.4849
CUFF45.817.1	165.565	204.508	182.122	161.909	169.868	210.575
COCN_GLEAN_10016239	18.4859	12.6041	14.6522	18.0045	12.3734	12.2391
CUFF36.118.1	8.66764	11.7411	10.2262	11.2207	13.9437	9.7446
COCN_GLEAN_10015765	50.0942	77.6132	41.9914	34.0978	38.1781	54.7974
CUFF39.8.1	1.45084	1.27759	1.05493	1.59772	1.2596	1.54671
COCN_GLEAN_10014426	7.24962	4.56817	2.15852	0.798374	0.997952	3.05408
CUFF3.41.1	4.03279	4.31405	3.78373	6.95906	6.30982	2.96039
CUFF1.948.1	31.6371	31.3398	41.7911	27.1741	28.8027	28.3291
Cocos_nucifera_newGene_225	2.5849	3.34133	3.37078	1.66909	1.61265	4.1838
CUFF23.475.1	65.3719	51.8161	85.0223	103.732	77.8194	41.7416
COCN_GLEAN_10018060	16.4796	26.5314	14.2529	16.753	22.5568	22.7436
COCN_GLEAN_10012795	20.351	31.2987	37.5397	29.7538	23.3092	26.3643
CUFF1.1744.1	10.4121	3.10546	7.02474	15.7701	3.01446	7.00446
Cocos_nucifera_newGene_4588	2.36372	2.52521	2.20941	1.82895	1.5228	1.58967
CUFF3.151.1	5.81896	1.75399	3.45064	2.12593	2.63042	1.85234
CUFF12.291.2	5.2166	13.1086	4.26867	6.24114	5.03603	8.15969
COCN_GLEAN_10008201	1.70587	0.369894	0.956153	1.12048	0.375854	0.218267
COCN_GLEAN_10005586	58.0276	72.4979	63.6422	55.7706	90.4592	65.6221
COCN_GLEAN_10014462	8.36368	7.26724	10.0611	9.88751	7.87257	8.20417
COCN_GLEAN_10015226	11.6573	18.8929	6.51361	8.42737	7.42096	9.318
COCN_GLEAN_10020698	3.32787	3.84144	2.36438	7.47541	8.59851	6.09492
CUFF49.281.1	77.9504	161.405	89.3734	105.489	197.822	238.553
COCN_GLEAN_10000221	94.878	109.85	92.0474	96.9844	80.3355	75.2921
Cocos_nucifera_newGene_2129	1.25038	0.857282	0.416128	0.521261	0.29046	0.570037
COCN_GLEAN_10016578	3.44652	4.23588	2.23968	3.20142	3.93553	3.69328
COCN_GLEAN_10008539	212.626	151.11	154.258	141.566	164.512	139.199
COCN_GLEAN_10022852	11.512	13.6202	11.5917	15.306	10.4076	12.0391
COCN_GLEAN_10004523	13.5187	21.9664	18.1776	15.6387	17.1906	21.2734
COCN_GLEAN_10015171	62.2655	70.4154	83.2129	52.029	41.8522	65.1273
COCN_GLEAN_10021225	45.7842	38.5775	51.5774	41.1722	38.3214	28.43
COCN_GLEAN_10005968	20.129	26.2075	23.127	58.9746	66.5692	43.9539
CUFF29.119.2	81.0001	104.987	78.5913	124.238	135.736	115.93
COCN_GLEAN_10003496	2.83605	3.2272	1.95504	1.2614	1.13856	3.987
COCN_GLEAN_10007446	30.6769	34.0144	26.6126	22.6555	20.9402	28.341
COCN_GLEAN_10011565	156.379	195.102	289.409	477.447	228.672	316.762
COCN_GLEAN_10006346	200.405	226.678	195.433	127.851	212.379	221.627
COCN_GLEAN_10002502	105.59	70.2036	109.41	110.212	93.9618	65.7023
COCN_GLEAN_10024744	57.8772	42.0624	52.0454	40.6823	52.1424	55.933
COCN_GLEAN_10014046	27.3364	12.9742	9.39318	31.9358	14.4259	15.4173
CUFF10.306.2	16.1388	14.9008	18.5633	15.3978	17.0586	13.5282
COCN_GLEAN_10023267	4.0568	3.33096	6.52654	6.35307	4.31703	4.27966
COCN_GLEAN_10001342	40.6353	28.174	29.1539	30.5222	34.7114	29.7654
COCN_GLEAN_10010486	2.90327	2.65474	4.11926	4.14327	4.44405	4.30164
COCN_GLEAN_10022062	19.7601	18.2937	24.5715	23.494	20.3901	19.7613
Cocos_nucifera_newGene_16370	0.368214	0.369261	0.839298	0.533111	1.06477	0.433252
COCN_GLEAN_10010148	41.719	48.3049	43.061	43.948	48.1009	51.6984
COCN_GLEAN_10001347	32.6516	11.2158	36.6922	8.27072	5.00294	6.45547
COCN_GLEAN_10016685	2.50655	1.83747	1.79354	1.5278	1.23424	1.85059
COCN_GLEAN_10009510	34.9294	34.0352	71.4252	34.8514	38.2191	25.5134
COCN_GLEAN_10012762	2.6212	3.82856	4.47144	3.51793	3.13845	4.04305
Cocos_nucifera_newGene_14867	1.15561	1.41897	1.41971	1.01667	0.660366	1.13374
Cocos_nucifera_newGene_10809	4.81827	3.23773	4.85632	3.28262	3.35957	3.12139
COCN_GLEAN_10002270	1.10251	0.400524	0.526938	0.70002	0.512436	0.674175
COCN_GLEAN_10012596	32.7928	36.7534	29.0356	28.19	28.1627	27.4118
Cocos_nucifera_newGene_5414	3.12533	2.1891	2.83187	2.77522	2.90363	2.696
CUFF2.322.1	11.8084	8.34638	7.54496	8.4906	4.8514	6.94656
COCN_GLEAN_10006449	18.0641	10.8491	24.3592	34.8191	19.6129	14.9245
CUFF47.634.1	19.4147	18.368	19.3754	16.0241	18.2949	17.7545
COCN_GLEAN_10019072	167.305	27.7378	92.6122	54.9191	40.9522	40.6156
COCN_GLEAN_10003950	7.7649	3.34983	6.64651	14.8752	4.32629	2.54804
COCN_GLEAN_10019634	22.1632	16.6751	15.0649	17.6251	11.2628	17.3172
Cocos_nucifera_newGene_9227	12.9417	9.87285	11.087	7.13696	9.93098	7.73479
Cocos_nucifera_newGene_8156	3.94625	2.29153	4.24646	3.12469	3.77131	1.8502
COCN_GLEAN_10004810	299.201	289.067	270.137	265.372	262.857	268.446
COCN_GLEAN_10022140	0.795927	1.88483	0.70054	1.40187	0.783207	1.07612
Cocos_nucifera_newGene_13677	3.88586	5.8098	3.75827	3.36112	3.99321	4.79059
CUFF45.527.1	8.76646	12.5904	14.0912	12.1238	14.4533	11.8962
Cocos_nucifera_newGene_11069	12.6621	12.4293	9.96192	6.29006	10.2379	13.9179
CUFF30.595.1	44.071	43.1607	39.5464	84.1843	58.051	50.6778
COCN_GLEAN_10015231	51.7665	41.547	37.5924	36.6233	34.7564	37.1326
CUFF4.102.1	11.8904	16.9703	12.9343	11.1634	14.2193	13.8819
COCN_GLEAN_10024668	26.0645	10.9963	23.9841	111.548	60.4529	54.3994
COCN_GLEAN_10017555	6.65235	6.48255	7.97349	4.44334	4.6319	5.01616
CUFF41.589.2	37.7405	27.3965	32.5695	28.9748	31.3601	25.9167
Cocos_nucifera_newGene_15897	12.6482	16.2262	17.3558	16.8852	15.203	16.2553
COCN_GLEAN_10017057	5.19207	3.89758	4.79452	6.91627	5.7609	3.73133
COCN_GLEAN_10012210	2.48565	3.14989	2.25316	3.08652	2.91562	2.9941
COCN_GLEAN_10009353	96.1267	147.817	115.297	125.189	109.596	131.728
COCN_GLEAN_10019269	36.1702	44.2864	43.452	31.2985	29.1488	31.0872
CUFF35.637.2	12.8626	8.5266	9.88059	10.8884	6.90493	7.61074
COCN_GLEAN_10004671	310.125	447.125	335.618	324.216	294.754	392.987
COCN_GLEAN_10023597	4.47798	2.15849	1.82811	3.86372	3.79535	2.66199
COCN_GLEAN_10005768	407.369	511.566	382.145	311.272	488.938	587.811
COCN_GLEAN_10004782	0.648998	0.162318	0.711681	0.60271	0.075851	0.616362
CUFF15.15.1	14.6899	12.9961	15.6533	10.5345	15.427	12.4015
COCN_GLEAN_10012601	15.091	17.9181	14.2494	16.5216	16.7732	19.5516
CUFF26.766.1	5.11881	4.7167	7.15866	4.96825	6.19718	4.63186
CUFF26.226.1	6.20345	12.4759	10.0507	7.90639	7.78389	8.1471
CUFF24.88.1	518.574	528.571	486.811	566.617	654.206	462.556
COCN_GLEAN_10022759	36.492	51.1548	43.1803	47.7947	47.4039	44.7735
COCN_GLEAN_10010467	85.354	65.7014	87.5629	54.2596	61.6588	58.5017
COCN_GLEAN_10020744	10.9911	16.8851	17.0907	12.8609	17.6975	19.5562
COCN_GLEAN_10006168	8.17615	3.85716	5.15676	4.93998	4.14195	2.57826
CUFF2.324.1	28.8603	42.6501	38.6387	41.2597	41.1396	45.7837
COCN_GLEAN_10014474	3.64259	2.76676	2.21097	2.44287	2.32408	1.75195
COCN_GLEAN_10004626	1.23406	1.12068	0.713522	0.722386	0.821465	1.17528
CUFF18.437.1	9.76947	8.77102	8.72629	8.87726	9.27595	6.85119
COCN_GLEAN_10019125	17.1774	17.1527	16.8372	44.9307	35.3738	42.723
COCN_GLEAN_10021564	745.609	948.604	691.566	622.971	515.413	826.719
COCN_GLEAN_10006306	10.3118	20.0026	7.33803	15.5969	5.6501	12.2423
COCN_GLEAN_10006218	35.6086	40.5002	41.2029	30.9025	47.2353	44.0205
COCN_GLEAN_10020023	6.23945	6.30531	5.84913	3.08416	5.46553	4.7039
COCN_GLEAN_10007287	8.36431	14.6899	10.1704	11.9356	11.3561	9.92037
COCN_GLEAN_10002381	24.5485	31.714	34.9372	26.2651	31.1109	25.6556
COCN_GLEAN_10024559	14.3628	6.974	12.6656	12.2398	11.8323	9.97245
CUFF28.586.1	1.54297	1.04222	1.8894	0.97688	1.66781	1.42415
COCN_GLEAN_10018596	45.9259	40.713	41.2793	42.8986	45.6779	40.4834
Cocos_nucifera_newGene_11344	2.59424	1.54894	2.80721	2.62392	2.69089	2.12532
CUFF12.552.1	3.01356	1.65673	2.27312	3.11449	2.08264	0.729294
COCN_GLEAN_10013884	0.240325	0.288027	0.356295	0.211618	0.544241	0.121218
Cocos_nucifera_newGene_12121	2.30383	1.70403	2.84582	1.95571	1.73134	1.67565
COCN_GLEAN_10021872	40.3909	23.69	28.8759	10.5125	12.1714	7.38406
COCN_GLEAN_10003625	9.02221	10.3621	6.9085	11.9203	6.64414	7.98825
Cocos_nucifera_newGene_10045	23.1518	27.3542	27.7118	23.0994	28.2231	30.123
COCN_GLEAN_10018408	3.56612	6.11973	4.99369	4.60283	4.04313	6.14119
COCN_GLEAN_10010157	1.49788	1.04095	1.99181	0.597185	3.26925	2.60824
COCN_GLEAN_10011082	9.54234	11.5933	7.37372	7.00955	7.71931	7.74554
COCN_GLEAN_10014902	16.772	35.7827	23.1178	34.1383	37.2148	40.6468
COCN_GLEAN_10011220	93.4742	87.5496	98.6977	84.9595	79.7386	79.2997
COCN_GLEAN_10021569	1.60753	0.834163	1.70499	1.77214	1.21538	0.994641
Cocos_nucifera_newGene_3848	0.407021	0.589465	0.840971	0.902742	0.648306	0.685994
COCN_GLEAN_10008114	53.7747	40.3441	62.7066	47.8079	46.0768	38.5219
COCN_GLEAN_10021985	4.71009	3.0456	2.74751	2.54751	4.7121	5.74921
Cocos_nucifera_newGene_8747	43.7925	50.7216	45.2531	35.9107	40.7129	46.9028
CUFF30.295.2	8.9383	7.16254	8.00326	8.56584	8.87818	5.41181
COCN_GLEAN_10004975	8.55511	9.84708	7.84035	9.55666	10.0314	6.89038
COCN_GLEAN_10001748	4.80205	2.31414	3.96707	1.48936	1.85981	2.32064
COCN_GLEAN_10021191	1.03042	1.32588	1.16173	1.26459	1.22745	0.95314
CUFF20.286.1	23.38	16.8412	17.6853	20.525	14.6677	14.2358
Cocos_nucifera_newGene_8586	2.61828	2.97938	1.01318	5.00129	3.15629	1.30595
COCN_GLEAN_10012792	23.9101	70.5547	48.1101	31.9836	43.8858	61.3428
CUFF1.2098.1	20.4563	16.2569	21.9142	21.1042	16.0029	15.3387
COCN_GLEAN_10015320	1.53359	2.37486	0.41531	1.77298	1.02369	1.69849
COCN_GLEAN_10012914	2.02992	2.89335	1.10174	1.32777	1.38915	1.8526
COCN_GLEAN_10007181	7.16416	4.5963	6.83219	8.14417	8.11291	6.18492
CUFF23.425.3	27.5457	29.8285	26.2371	23.2431	25.9088	23.7592
Cocos_nucifera_newGene_11044	8.27938	12.9314	7.27797	9.37406	12.0598	15.7091
Cocos_nucifera_newGene_9109	18.9251	6.66734	7.77264	4.49156	6.46355	12.3091
Cocos_nucifera_newGene_1572	0.362737	0.641106	0.338701	0.431904	0.30798	0.402464
COCN_GLEAN_10011250	4.50008	4.19025	3.61563	3.22178	2.89718	3.50073
Cocos_nucifera_newGene_5776	4.92812	3.00306	4.43254	4.54896	6.48891	2.35727
CUFF45.745.1	4.04527	3.0856	4.20131	3.77307	4.25521	6.49049
Cocos_nucifera_newGene_16078	0.374901	0.708231	0.438329	0.926697	0.617774	0.218318
COCN_GLEAN_10010439	16.2231	15.3404	10.8072	12.3134	8.0562	11.2518
CUFF39.149.1	438.386	572.956	486.909	707.646	653.292	748.485
COCN_GLEAN_10024428	1.97449	1.21229	1.5601	2.77317	3.23928	1.38647
Cocos_nucifera_newGene_16352	53.1329	52.3358	78.7458	40.4184	44.0293	82.8059
COCN_GLEAN_10010459	27.564	33.0199	24.8478	31.0561	28.2804	30.9475
COCN_GLEAN_10011967	8.12942	7.44707	8.02939	9.03648	5.84863	7.40572
CUFF33.210.1	9.70968	11.9482	11.0111	14.1604	9.08031	16.3338
COCN_GLEAN_10024068	20.5512	27.0582	31.153	34.004	25.2168	21.5184
COCN_GLEAN_10000716	3.89983	4.43295	4.31677	4.81311	5.42548	4.48538
COCN_GLEAN_10009749	5.7813	6.522	3.35215	7.25452	7.06953	6.27729
COCN_GLEAN_10006048	3.40414	3.30306	3.59578	4.46636	2.95604	2.63891
COCN_GLEAN_10007915	2.03872	1.64417	2.2873	2.16234	2.62394	2.23894
CUFF36.397.1	5.38167	5.04371	5.11823	3.57173	3.89391	3.9863
CUFF13.221.1	42.8087	51.838	71.9225	43.776	48.3688	44.94
COCN_GLEAN_10006698	9.45733	10.9351	9.47731	11.5337	1.87009	8.91222
COCN_GLEAN_10015046	23.6678	20.5502	27.2529	22.1092	24.128	17.3455
COCN_GLEAN_10024327	9.62098	9.20011	9.81936	14.1793	15.8177	11.726
CUFF45.56.2	3.83221	2.90972	2.16497	3.22236	1.95716	2.49036
COCN_GLEAN_10013420	2.9468	0.297116	0.932778	0.859037	0.337936	0.124185
COCN_GLEAN_10024430	1837.84	887.943	1487.94	1347.67	2012.28	2163.5
COCN_GLEAN_10023268	7.4855	6.46278	8.10651	9.47306	9.87699	7.43982
Cocos_nucifera_newGene_2450	2.47837	2.71856	3.18463	2.47715	2.47038	4.06831
Cocos_nucifera_newGene_13355	2.433	3.42438	4.21937	2.90017	4.45944	3.45273
CUFF31.115.1	28.5351	45.5557	33.8045	48.6392	29.4373	27.1468
COCN_GLEAN_10016500	45.3208	33.5738	33.9193	40.8718	36.0299	29.9628
COCN_GLEAN_10003323	2.80231	3.19804	2.94825	3.51153	2.89251	2.82033
CUFF45.174.1	23.8174	35.6293	25.8747	31.0286	27.0849	23.2886
CUFF48.259.1	23.5839	18.1263	28.9027	33.5544	33.729	20.1928
COCN_GLEAN_10021892	14.7442	24.5581	19.5778	22.9545	18.9664	22.5714
COCN_GLEAN_10019137	6.33411	11.648	5.99562	3.2689	10.2344	7.32184
CUFF1.632.1	28.4827	17.7097	22.9345	37.3685	16.37	13.5934
Cocos_nucifera_newGene_6454	30.8303	34.0733	29.0237	21.2478	38.5528	32.9212
COCN_GLEAN_10010599	7.8722	6.31889	13.5347	6.24441	11.0684	6.23803
COCN_GLEAN_10003025	20.9805	19.0889	12.1863	9.05838	7.81391	11.1584
COCN_GLEAN_10010110	33.3654	25.5743	30.1475	32.7882	32.2182	25.1895
COCN_GLEAN_10000482	3.35635	0.260552	1.51019	1.35648	0.254544	0.156554
Cocos_nucifera_newGene_7164	7.31366	4.61216	9.86015	6.55935	16.3201	4.58491
Cocos_nucifera_newGene_3511	3.49619	2.74308	2.30966	3.25404	2.39653	2.23903
COCN_GLEAN_10013568	8.81427	0.501128	1.54908	1.27025	0.929883	0.63149
COCN_GLEAN_10023529	643.194	763.385	648.967	717.004	909.174	879.784
COCN_GLEAN_10011480	14.1855	12.1769	19.4084	13.4375	18.8146	15.7942
COCN_GLEAN_10019068	24.7202	28.6794	23.1909	15.3064	28.5786	30.1046
COCN_GLEAN_10006660	57.0092	71.8842	80.3452	60.5793	63.5332	59.9157
COCN_GLEAN_10007283	1.6406	3.10969	3.38988	2.30565	2.425	2.40285
CUFF35.493.1	487	338.925	354.394	351.899	313.632	290.838
COCN_GLEAN_10008696	2.50675	3.24846	2.13323	4.49568	4.56729	4.46361
COCN_GLEAN_10005863	25.9688	21.0728	33.1275	25.9861	23.2044	33.7165
CUFF10.11.1	4.83753	3.46425	5.36596	4.1065	4.76716	4.28864
COCN_GLEAN_10023418	1.01519	1.35821	0.898375	0.980699	0.505519	0.618372
COCN_GLEAN_10009109	4.6715	3.51659	5.3422	3.94965	4.12632	3.88542
Cocos_nucifera_newGene_11257	9.78214	7.31195	10.6312	11.4729	8.0865	9.26902
COCN_GLEAN_10005737	2.92313	1.5945	3.26592	3.15173	2.81462	1.56005
COCN_GLEAN_10014071	7.58454	9.19899	5.99397	8.3794	12.4677	9.94544
COCN_GLEAN_10015710	15.3976	24.3734	15.6012	9.68071	12.787	27.3662
COCN_GLEAN_10001080	1.21023	2.32561	0.720569	1.19603	1.5441	1.80101
Cocos_nucifera_newGene_4151	7.01288	5.25954	8.87609	6.81458	8.9949	7.1474
Cocos_nucifera_newGene_45	0.272006	1.24446	0.566506	0.408693	0.355184	1.47094
Cocos_nucifera_newGene_2983	1.08314	1.33264	1.11341	1.13861	1.39307	1.2431
Cocos_nucifera_newGene_1203	4.9927	5.04022	4.42376	4.81859	4.12798	4.38104
Cocos_nucifera_newGene_10428	6.55555	4.9307	6.33792	5.34099	5.73933	4.12045
COCN_GLEAN_10021506	2.41681	2.39052	1.78903	1.26963	1.93091	2.69271
CUFF23.734.1	5.43724	6.80848	7.86971	10.8732	9.61986	8.17384
COCN_GLEAN_10020178	22.4175	26.9878	28.3255	23.2786	20.6494	30.2256
COCN_GLEAN_10016381	59.3989	82.2096	76.4311	65.4582	87.0316	77.2449
COCN_GLEAN_10000239	32.7807	116.049	35.5413	21.5646	25.5517	64.5479
COCN_GLEAN_10010689	102.757	133.915	133.901	126.243	135.643	169.52
COCN_GLEAN_10004444	1.85093	4.01713	1.96672	3.12715	1.97203	1.91558
COCN_GLEAN_10006255	1.42213	0.49781	0.957153	0.924093	1.73483	1.09734
Cocos_nucifera_newGene_13236	0.7937	0.810045	0.940601	0.660771	0.865597	0.789248
COCN_GLEAN_10016866	32.0038	25.5753	32.2933	29.8261	25.6593	22.1186
Cocos_nucifera_newGene_7876	4.24782	2.40022	3.16044	3.93075	3.45914	3.32824
CUFF45.614.2	27.5825	39.9608	31.4756	26.1326	25.2508	35.7241
COCN_GLEAN_10000721	11.4808	12.5551	9.01764	35.6853	67.3283	34.4169
COCN_GLEAN_10013666	32.4762	45.0294	24.0799	8.63684	12.292	16.1456
COCN_GLEAN_10017496	138.902	111.006	98.8509	115.423	105.615	105.462
COCN_GLEAN_10008565	4.16126	3.01801	3.37916	3.58921	3.9608	4.1324
CUFF42.46.1	63.0005	66.8097	59.3956	98.2023	41.2152	39.3712
CUFF35.422.3	12.1484	11.6881	11.3143	14.9125	11.9247	10.3387
COCN_GLEAN_10019779	53.6512	63.924	61.0754	165.029	178.055	160.478
Cocos_nucifera_newGene_2530	12.501	17.227	12.3864	16.5248	13.3925	13.1137
COCN_GLEAN_10006718	23.3875	30.4665	23.1278	19.7114	21.6291	22.9746
Cocos_nucifera_newGene_612	1.05465	0.808074	1.08896	0.900222	0.668113	0.229369
CUFF33.250.1	18.0863	20.3308	22.0147	44.6818	69.0586	58.4648
COCN_GLEAN_10012700	151.368	76.9976	218.398	261.215	163.872	78.9518
COCN_GLEAN_10013201	4.58246	3.75119	4.255	4.4858	4.42967	3.34182
COCN_GLEAN_10002377	19.5542	19.0145	19.7063	15.7218	19.6949	17.1413
COCN_GLEAN_10018759	71.6538	94.5749	89.0025	43.0295	90.746	107.986
Cocos_nucifera_newGene_4314	1.82034	1.77797	2.0279	1.33847	2.99145	1.35257
Cocos_nucifera_newGene_11324	0.917346	1.49769	1.30459	1.55284	2.0572	1.28489
CUFF46.225.1	24.7319	18.1353	24.5145	28.5764	21.1531	14.0885
CUFF45.506.2	12.3812	11.8662	11.9523	12.0638	10.6774	11.8572
COCN_GLEAN_10020717	30.473	36.0141	27.5891	60.0153	58.5095	62.355
Cocos_nucifera_newGene_13198	0.91381	0.27986	0.196983	0.821855	1.51495	0.58651
CUFF34.550.1	33.6109	20.4308	27.865	21.0664	26.3302	22.5418
COCN_GLEAN_10014938	21.8364	25.2718	22.0851	18.8622	22.6962	23.0887
Cocos_nucifera_newGene_11057	8.2365	9.84237	12.6179	12.076	11.566	6.71605
Cocos_nucifera_newGene_10834	2.08198	1.92605	5.54397	0.89952	2.48555	3.13665
CUFF49.176.1	15.2485	18.2007	16.2661	12.6984	15.181	16.9403
COCN_GLEAN_10014266	4.81726	5.06677	4.42237	3.81163	3.82	6.18705
CUFF35.772.1	29.0725	20.9347	23.078	25.3063	18.2363	19.3993
COCN_GLEAN_10011471	27.7122	34.9239	28.0469	35.2616	32.6113	33.1916
COCN_GLEAN_10021783	49.9506	56.6114	50.9892	42.0515	63.9627	58.9722
Cocos_nucifera_newGene_3818	6.0163	5.21311	5.46202	6.14578	3.76707	3.50748
COCN_GLEAN_10020669	1.51537	0.8391	3.13297	1.8805	2.2466	2.47655
Cocos_nucifera_newGene_3499	0.508321	1.15675	0.850368	0.96792	0.707667	1.3997
COCN_GLEAN_10013122	103.673	100.237	118.456	128.683	159.14	132.269
COCN_GLEAN_10007244	3.91489	18.9053	4.30742	5.58273	5.04263	13.859
Cocos_nucifera_newGene_1835	2.96062	4.90876	4.50738	2.74176	3.18184	3.25827
COCN_GLEAN_10011553	21.6047	13.6625	21.4408	14.7022	19.7561	20.5973
COCN_GLEAN_10024537	86.8699	149.162	87.71	72.0737	80.8138	115.789
CUFF21.174.1	0.448374	1.192	0.569946	0.516703	1.36229	0.896174
CUFF32.783.1	4.03748	2.92993	2.64576	3.93348	1.7458	2.60416
COCN_GLEAN_10015181	2.45145	1.20445	1.22846	2.2398	1.31299	1.27054
COCN_GLEAN_10009732	107.415	112.555	105.974	67.4535	85.4012	117.551
COCN_GLEAN_10011749	7.16634	5.21927	9.11055	5.71877	7.18478	4.5413
COCN_GLEAN_10022933	0.602727	0.5325	0.619705	0.724278	0.858511	0.552735
COCN_GLEAN_10002964	0.382092	0.305718	0.451363	0.58248	0.394456	0.257642
COCN_GLEAN_10001479	2.32817	1.06466	1.08417	2.94632	1.71426	1.9651
CUFF31.622.2	6.8153	6.29611	7.73712	8.44303	5.1341	5.40923
COCN_GLEAN_10006649	2.5607	1.14619	0.878398	2.49583	0.420632	0.234604
CUFF19.152.1	42.1226	57.6381	48.1358	59.759	48.268	41.4444
COCN_GLEAN_10008389	21.1309	22.7926	22.5225	19.6514	19.7142	20.2969
COCN_GLEAN_10021339	580.151	811.947	501.961	373.632	364.627	356.879
CUFF26.900.1	9.9189	12.5434	11.8566	11.6191	10.4284	7.49029
COCN_GLEAN_10001389	15.4104	17.9697	14.1393	17.2519	13.3964	15.0905
CUFF32.643.2	32.3973	40.8515	36.618	32.5091	29.3369	33.2693
CUFF32.22.1	7.21932	8.63455	7.98411	8.5133	12.2586	7.12899
COCN_GLEAN_10002705	13.9665	13.0158	17.1139	14.2714	15.4058	9.57512
Cocos_nucifera_newGene_13794	3.99874	2.23498	5.40529	7.14402	2.91794	2.32527
Cocos_nucifera_newGene_4680	1.36076	1.5223	1.87933	2.01889	2.35953	1.95388
CUFF37.339.2	144.438	170.691	136.863	323.044	278.336	300.068
COCN_GLEAN_10007228	4.59284	12.0385	10.2771	11.9694	11.8124	11.2213
CUFF51.54.1	22.7529	7.85191	16.8567	16.354	12.3899	7.33981
COCN_GLEAN_10010375	17.1524	19.2402	17.3965	21.7593	25.9228	20.5474
CUFF33.334.1	5.20354	3.92733	8.44656	8.39185	9.81055	5.41934
CUFF41.464.1	20.263	23.195	26.0809	24.6435	28.323	22.1414
COCN_GLEAN_10010340	49.9427	70.2297	75.2599	80.5606	70.5943	69.4601
CUFF32.596.2	1.74575	3.84603	2.43595	3.69677	3.9501	3.18255
Cocos_nucifera_newGene_3704	2.82532	1.64945	1.50487	1.99097	1.18708	1.53267
CUFF52.576.1	20.2772	50.7197	36.5357	49.6443	27.768	50.7385
COCN_GLEAN_10005477	17.1678	13.3629	15.9121	13.7743	11.38	12.3869
COCN_GLEAN_10000071	26.6692	14.0522	30.6389	26.6549	19.2786	16.4169
COCN_GLEAN_10011412	3.37377	0.633419	1.15337	2.67848	1.03009	0.650472
COCN_GLEAN_10006210	14.9364	13.3437	13.4609	14.5103	12.1953	11.1302
COCN_GLEAN_10016842	0.811897	1.03774	0.864704	0.618492	0.798863	1.00333
COCN_GLEAN_10007856	21.421	20.5593	23.3506	19.3899	21.8125	22.1579
COCN_GLEAN_10009714	58.0103	81.7005	58.1983	48.8785	68.5258	64.859
CUFF51.741.1	4.8018	1.01669	1.83971	46.1593	36.3956	1.18165
Cocos_nucifera_newGene_5399	7.72391	3.51762	4.28598	3.04352	2.71844	4.19002
COCN_GLEAN_10016194	36.9756	27.0633	33.9283	29.0425	26.0354	21.0268
Cocos_nucifera_newGene_10093	8.44911	7.31734	6.7833	7.57152	6.9234	6.12479
COCN_GLEAN_10024104	1.34078	7.15296	2.41009	1.05008	3.1285	5.38319
COCN_GLEAN_10001360	9.89949	2.02848	2.93297	1.36088	1.62433	2.14327
COCN_GLEAN_10018851	21.5861	4.96429	5.63966	4.13342	2.82578	8.35653
COCN_GLEAN_10001915	2.48628	1.42345	1.62493	1.06133	0.589975	1.27823
CUFF19.361.1	12.2937	4.25483	8.15154	7.8968	5.01296	7.06042
Cocos_nucifera_newGene_14143	39.7437	53.0378	45.3499	42.2416	46.8651	42.4925
COCN_GLEAN_10011794	37.6302	14.8645	24.6888	7.39396	9.15117	16.9448
COCN_GLEAN_10008363	17.4736	34.8525	29.2518	14.5119	23.5693	34.2766
CUFF39.300.1	30.9035	12.312	13.3565	12.5198	11.4846	10.2839
COCN_GLEAN_10024006	4.28511	1.44903	1.25734	6.38806	3.26574	4.15695
Cocos_nucifera_newGene_3892	4.14332	5.33692	6.01369	7.21803	4.97915	4.78529
COCN_GLEAN_10017170	3.64418	2.04495	3.31279	2.68747	3.29859	1.59878
COCN_GLEAN_10007445	6.95764	4.77951	4.80274	5.33214	5.15195	4.47469
COCN_GLEAN_10019431	10.4243	3.96344	12.5536	5.94676	3.11494	2.52292
CUFF7.425.2	0.60509	0.893537	0.218983	0.806106	0.841296	0.744078
COCN_GLEAN_10010304	7.99183	7.51581	5.49919	6.93896	5.42955	4.74356
COCN_GLEAN_10018597	1.48892	2.17359	2.684	1.82266	1.53473	2.63814
COCN_GLEAN_10002116	5.03185	7.67627	10.5485	6.28444	6.81286	7.10668
CUFF32.27.2	10.9504	12.7521	15.9018	11.1603	14.3344	13.2005
COCN_GLEAN_10002228	6.72848	8.07574	8.05531	9.10531	12.4977	6.956
COCN_GLEAN_10023071	60.6976	82.45	91.1206	42.9243	69.7958	102.147
CUFF43.45.2	47.2778	45.8235	40.1441	35.9445	38.8507	51.5519
CUFF2.179.1	8.76432	10.9631	8.44343	7.44142	7.71308	6.4297
COCN_GLEAN_10004464	2.01125	2.67805	2.49222	2.49332	1.66267	2.26049
COCN_GLEAN_10020533	109.609	95.548	91.6227	34.4897	59.7191	63.3974
COCN_GLEAN_10022688	19.5409	9.39834	19.5538	12.1058	10.687	12.6198
Cocos_nucifera_newGene_5295	41.6652	27.5874	40.6809	52.2796	3.11458	11.2148
Cocos_nucifera_newGene_8381	1.0734	1.90275	1.25347	1.35398	1.01682	2.11277
COCN_GLEAN_10020362	1.33326	0.697056	1.77672	1.24119	0.997984	0.87615
CUFF33.427.2	1.5149	0.353353	0.88769	0.438139	1.27876	0.173413
COCN_GLEAN_10012177	257.599	329.061	229.132	274.905	274.297	226.665
COCN_GLEAN_10018866	20.2532	10.5934	26.6812	18.4785	18.1923	10.2822
CUFF44.104.1	424.365	669.877	398.472	559.113	369.024	446.521
COCN_GLEAN_10013982	5.46456	8.50754	6.50575	8.62186	6.41331	4.04435
CUFF16.48.2	16.5233	8.69935	11.4746	10.1594	11.8746	12.1327
COCN_GLEAN_10017568	1.06985	1.02964	0.945886	0.497724	0.425402	0.28998
COCN_GLEAN_10001961	3.17699	4.09782	5.53986	2.93149	4.70527	2.97676
CUFF14.219.1	18.0398	11.7342	23.1634	14.8628	20.8552	13.41
CUFF51.402.1	59.6999	62.021	59.7325	56.8987	51.3868	50.1847
COCN_GLEAN_10019126	2.80769	2.13218	1.03509	1.90712	1.39891	1.09275
CUFF50.476.1	2.39012	13.8067	14.3416	9.5452	14.6785	7.86948
Cocos_nucifera_newGene_3236	12.6905	12.1168	7.8612	11.6118	7.37437	9.15663
CUFF37.79.1	5.6566	10.2346	5.0318	6.18102	4.42666	6.79714
COCN_GLEAN_10006389	19.9091	35.6819	27.0449	18.052	26.993	28.5702
Cocos_nucifera_newGene_9141	1.62177	0.938045	1.05612	0.977663	0.964209	1.1537
COCN_GLEAN_10000529	9.09811	7.42703	8.09964	9.17909	7.27257	6.55745
COCN_GLEAN_10008708	82.5454	116.364	100.085	94.1421	84.1247	109.422
Cocos_nucifera_newGene_8891	1.76358	1.02378	3.38463	3.20241	1.05943	1.78408
COCN_GLEAN_10002590	32.6107	39.0414	33.2525	33.5838	29.6361	41.7365
COCN_GLEAN_10023643	7.82832	7.97794	9.78744	4.04191	7.43711	6.11917
CUFF7.378.1	25.9941	36.4685	25.7912	21.1275	28.4266	32.4671
Cocos_nucifera_newGene_14570	20.4667	18.6753	17.3775	12.3308	12.0529	15.9665
CUFF33.106.1	20.6506	29.1555	21.8076	11.5404	22.8934	27.6972
COCN_GLEAN_10021237	42.4924	34.9591	28.7113	32.1777	18.5721	20.5845
Cocos_nucifera_newGene_3871	4.93962	1.96183	3.19941	2.43076	1.68316	2.01422
Cocos_nucifera_newGene_5724	2.56094	1.74839	3.05522	2.00221	5.94837	3.02312
CUFF45.458.1	1.89342	2.59298	1.62043	2.66121	3.0412	3.99547
CUFF21.107.1	9.88477	7.18503	7.46467	8.45661	6.30357	6.6049
COCN_GLEAN_10003037	42.6013	29.8266	41.2459	32.4546	37.1109	34.8541
Cocos_nucifera_newGene_14255	0.460238	0.255172	0.737072	0.503212	0.172151	0.814559
COCN_GLEAN_10020740	22.8146	20.5116	21.4	31.7295	29.9654	27.4601
COCN_GLEAN_10004780	2.14225	2.76959	2.60926	1.6604	3.05477	2.55739
COCN_GLEAN_10007783	18.9539	25.1402	18.6713	15.704	18.3645	23.899
COCN_GLEAN_10002152	13.3983	9.37748	13.7079	13.9602	11.1176	9.63374
CUFF37.483.2	7.27234	12.3124	13.07	11.2026	12.1653	8.81139
COCN_GLEAN_10001809	15.6915	7.6199	7.41927	5.84655	3.7175	3.82442
COCN_GLEAN_10018037	3.32913	1.59202	1.01586	1.95657	2.0799	1.74248
Cocos_nucifera_newGene_11377	4.66602	5.59113	8.12641	5.37138	13.4115	10.8877
COCN_GLEAN_10022701	19.0496	28.7531	24.7092	32.7482	26.8883	23.2164
COCN_GLEAN_10009983	1.4364	0.415376	0.225781	0.268601	0.140876	0.492102
Cocos_nucifera_newGene_1290	21.33	22.4695	22.7934	23.5042	24.6809	25.0419
COCN_GLEAN_10022489	26.8508	28.5741	30.1208	27.8633	23.3103	24.6791
CUFF34.218.1	4.34934	8.65162	6.75243	7.61228	8.54402	10.8589
Cocos_nucifera_newGene_899	2.69396	3.27515	3.42576	1.53871	2.79652	2.90486
CUFF5.600.1	83.0131	88.2839	80.7757	66.1002	68.3822	75.7758
CUFF10.530.2	52.6306	59.8146	68.412	66.8568	87.9767	69.4229
COCN_GLEAN_10013076	2.48022	1.9542	0.985162	2.04123	0.696885	1.53249
COCN_GLEAN_10008140	3.42518	6.49672	5.80276	3.04198	3.4462	3.16924
COCN_GLEAN_10014254	5.70513	4.98706	5.63171	5.76722	5.44683	3.57092
COCN_GLEAN_10022197	1.9043	2.40768	1.99244	2.22122	2.25239	2.65113
COCN_GLEAN_10010307	233.819	128.672	216.608	223.133	199.124	125.543
Cocos_nucifera_newGene_9480	0.612321	1.20758	5.58763	4.18296	5.82748	1.83787
COCN_GLEAN_10002728	2.7792	0.714579	3.25843	2.37084	1.27054	1.19952
COCN_GLEAN_10001494	5.56282	5.9703	5.1204	4.50049	5.76269	8.62106
COCN_GLEAN_10003118	2.33305	6.30467	5.87168	3.99982	6.1496	5.56011
CUFF3.509.2	6.12373	4.68346	7.40762	8.38546	8.30992	5.16495
CUFF37.278.1	34.0019	29.9871	34.6178	28.1922	31.4857	24.8181
CUFF39.378.2	7.7444	6.92645	8.39583	8.61708	8.03684	9.9049
COCN_GLEAN_10009847	2.43747	0.975113	4.28402	3.30607	2.28491	1.6908
COCN_GLEAN_10004482	6.47504	2.18698	2.15835	2.66879	0.646195	1.90833
COCN_GLEAN_10001353	59.0473	58.3676	78.327	57.3627	84.7013	55.619
CUFF34.549.2	21.546	14.9134	20.8343	15.4249	32.6786	15.9872
COCN_GLEAN_10015867	68.7955	84.9134	77.727	77.5416	106.091	85.4091
CUFF28.422.1	5.79578	6.56094	6.8091	6.31117	7.73772	6.51794
COCN_GLEAN_10006743	19.0267	20.6922	16.7079	18.8905	14.7464	17.5038
COCN_GLEAN_10017600	2.49326	1.51511	1.37674	1.457	2.13978	1.42221
COCN_GLEAN_10001045	4.7567	2.98609	4.06323	5.44733	6.7555	4.50266
CUFF27.577.1	3.19063	4.53425	4.52215	4.09934	3.14634	3.02298
COCN_GLEAN_10001533	9.42777	8.46156	10.5325	11.5692	8.86241	9.00111
COCN_GLEAN_10018790	6.39102	1.63377	3.19036	2.74436	1.84423	1.49647
CUFF37.102.2	57.8975	45.4054	59.0292	68.6558	62.6272	44.8053
CUFF31.463.2	46.643	58.4846	55.1222	52.3253	52.2855	53.7918
COCN_GLEAN_10022897	60.1261	43.3761	58.0997	64.5679	56.3796	41.502
COCN_GLEAN_10002121	9.0511	11.3963	10.5101	10.9661	7.9926	9.67128
COCN_GLEAN_10013079	10.059	6.34736	9.63594	14.1873	12.1351	5.59994
Cocos_nucifera_newGene_2538	9.4819	11.042	10.0837	10.1599	9.76388	9.40066
COCN_GLEAN_10014353	6.48122	14.5765	8.56071	3.62602	4.73218	17.5863
COCN_GLEAN_10021723	45.3597	22.3387	45.7839	42.5778	31.0183	17.1622
COCN_GLEAN_10000988	72.6812	70.4352	70.5567	81.0484	74.5905	55.6522
COCN_GLEAN_10012892	22.7462	30.8223	23.9178	16.8069	22.9157	26.1114
COCN_GLEAN_10023733	1.30241	5.59997	1.29489	0.714142	0.990544	3.88592
COCN_GLEAN_10019581	1.02351	1.30211	1.87415	2.42656	1.92208	2.34293
Cocos_nucifera_newGene_5539	0.749875	0.485484	1.20978	1.4769	0.62472	0.81093
CUFF51.192.1	36.097	42.484	31.953	25.8003	27.4701	39.2504
CUFF19.370.1	3.07979	3.05651	1.72875	6.2499	5.02358	4.64936
COCN_GLEAN_10011073	7.26894	8.80887	5.08095	4.66362	5.09423	7.32303
Cocos_nucifera_newGene_2723	6.04082	3.01581	2.92028	2.78675	1.90621	2.68027
COCN_GLEAN_10013036	1.51027	1.40586	1.75412	1.372	5.00617	4.21511
COCN_GLEAN_10000370	0.442368	0.597948	0.455805	0.523755	0.246499	0.553951
Cocos_nucifera_newGene_16353	1.0132	1.71249	1.44762	0.779821	1.38135	1.7332
COCN_GLEAN_10007646	4.25826	2.91728	5.25962	3.46677	4.6829	3.82928
Cocos_nucifera_newGene_10148	2.59697	0.655596	1.80013	2.43492	2.1241	1.21797
COCN_GLEAN_10005146	32.2646	37.971	44.6319	25.2376	28.569	28.258
Cocos_nucifera_newGene_8077	1.00019	0.738355	1.43063	1.82026	1.61761	3.01186
Cocos_nucifera_newGene_13482	4.4903	4.74631	4.32548	2.77813	6.13003	5.17304
COCN_GLEAN_10018593	1.55609	2.42225	1.96699	0.948375	1.1152	2.61295
CUFF5.159.1	14.6353	22.8897	21.2315	18.9546	22.9346	22.4169
COCN_GLEAN_10016579	64.7618	27.2908	37.7958	39.6253	26.5927	34.644
CUFF19.187.1	30.2792	27.3643	29.7342	26.3073	28.5921	21.3598
CUFF42.521.1	3.78226	2.75087	2.67611	3.17651	5.5266	3.14942
COCN_GLEAN_10002837	1.68692	0.950168	1.90082	2.06125	2.03581	1.8399
CUFF23.636.1	99.2373	84.9407	106.296	66.0862	70.2465	88.0395
Cocos_nucifera_newGene_15876	55.1552	94.1247	86.5817	80.0392	139.031	93.1489
COCN_GLEAN_10000932	37.7702	27.8841	40.9253	21.1	59.9456	31.6057
Cocos_nucifera_newGene_9305	3.81195	3.81378	5.96021	6.53302	6.95247	4.00534
CUFF20.448.2	0.314898	0.417011	0.338285	0.372719	0.176921	0.082838
COCN_GLEAN_10001814	27.6834	20.9695	28.4409	26.409	22.6557	19.9632
CUFF37.381.1	37.6872	15.9201	25.5576	23.5706	19.5061	13.6162
COCN_GLEAN_10007327	109.686	119.533	128.569	120.507	128.272	129.114
CUFF32.75.1	1.27986	0.757656	1.23803	1.54442	2.6529	0.694175
COCN_GLEAN_10007654	31.3685	9.71967	8.0551	6.42018	6.47487	7.7685
Cocos_nucifera_newGene_9369	0.794842	1.22567	1.07009	0.699533	0.52651	0.369521
CUFF26.725.1	51.649	95.0593	76.208	62.1977	70.3929	72.8633
COCN_GLEAN_10012970	13.5459	8.87989	14.2612	14.2734	13.4312	11.2292
COCN_GLEAN_10004570	1.55178	1.84049	1.48244	1.13579	1.60394	1.30777
CUFF44.40.1	7.99387	4.11008	5.70926	7.21599	5.92886	6.39012
COCN_GLEAN_10015479	2.75249	3.72209	3.51978	2.46204	2.99472	3.3502
COCN_GLEAN_10023178	3.25052	4.79819	4.17758	3.60322	4.37554	4.47797
Cocos_nucifera_newGene_13537	1.20669	0.782877	1.14279	0.670197	1.76491	0.767755
COCN_GLEAN_10004134	27.5111	22.4107	26.332	22.3813	24.1661	20.2914
COCN_GLEAN_10001562	45.5979	45.806	41.6744	40.7853	35.5227	38.2211
CUFF41.439.2	36.92	43.4796	42.1352	39.1515	37.4357	43.8807
Cocos_nucifera_newGene_9339	0.683017	0.656334	0.680553	0.974278	1.32712	1.23263
CUFF9.244.1	7.03236	8.64188	7.54014	4.04908	6.30395	4.67443
COCN_GLEAN_10010962	19.0354	12.8982	13.3004	15.3605	14.0698	14.3481
COCN_GLEAN_10019587	69.5958	59.3419	83.5431	56.4423	71.6441	57.2054
COCN_GLEAN_10003885	15.5257	11.1516	16.6984	11.9611	14.9611	11.2823
CUFF33.517.2	24.9866	28.0073	24.598	20.3048	23.3643	25.1851
CUFF17.813.1	15.2762	13.4362	11.7278	20.6226	17.886	13.8549
COCN_GLEAN_10004316	10.6045	14.2726	12.6881	6.86501	6.21782	5.68277
COCN_GLEAN_10001735	95.3833	192.588	97.9276	81.6451	67.5574	113.224
COCN_GLEAN_10019145	621.046	170.299	260.627	277.219	221.258	125.178
COCN_GLEAN_10016770	2.71955	3.81086	3.51348	1.92333	3.3329	2.51528
COCN_GLEAN_10006857	0.268448	0.192195	0.132867	0.062118	0.152101	0.139882
Cocos_nucifera_newGene_1613	2.91465	2.90475	2.497	2.14835	2.04872	3.56536
COCN_GLEAN_10018181	28.3375	25.6646	28.4023	27.2587	24.8663	25.329
Cocos_nucifera_newGene_8125	0.48496	0.367154	0.211646	0.26643	0.311783	0.508933
COCN_GLEAN_10009942	2.32171	3.44103	2.21724	2.57301	2.52596	4.1427
COCN_GLEAN_10008678	1.95589	2.58695	1.7231	1.31743	1.85534	3.78767
Cocos_nucifera_newGene_9995	0.592004	0.959431	0.503788	0.322923	0.219676	0.670217
Cocos_nucifera_newGene_5073	9.34081	13.5665	12.5316	22.5211	31.8707	33.9966
COCN_GLEAN_10024225	7.69615	5.30113	11.8348	5.64104	11.1412	5.36668
Cocos_nucifera_newGene_14428	5.245	6.52165	12.8005	10.6969	14.7651	6.76362
COCN_GLEAN_10003785	98.924	93.9096	93.8157	64.1095	79.2854	88.8208
COCN_GLEAN_10009085	199.962	219.776	267.405	178.769	193.189	207.525
Cocos_nucifera_newGene_10778	1.16728	2.03779	2.01276	1.38722	1.46862	1.35357
CUFF5.113.1	6.59086	1.9009	2.74874	4.01471	2.59581	2.31789
COCN_GLEAN_10001110	1.16871	5.06795	1.14923	1.29036	0.459201	2.60179
Cocos_nucifera_newGene_7683	19.5337	22.4165	16.1468	28.1968	21.8682	26.017
COCN_GLEAN_10004731	29.8448	30.8183	19.7596	20.214	19.893	19.8201
Cocos_nucifera_newGene_15687	2.11036	2.45677	2.2677	2.25668	1.32329	2.44784
COCN_GLEAN_10011210	14.1707	20.9516	13.8552	16.4171	15.1783	17.8771
COCN_GLEAN_10016486	4.07471	2.67929	2.63961	3.76434	3.31694	2.90255
COCN_GLEAN_10003639	5.27597	6.63298	5.33163	7.86573	5.28753	4.73682
CUFF18.380.1	5.16958	3.05522	2.04175	0.862339	0.943275	1.7956
COCN_GLEAN_10021531	132.995	192.296	156.792	117.396	147.262	206.943
COCN_GLEAN_10002128	28.5449	26.9528	33.9068	43.865	29.5308	28.6976
COCN_GLEAN_10014820	1.51297	1.53093	1.09622	0.653222	1.05782	1.3842
COCN_GLEAN_10002262	61.3218	42.6626	71.153	81.7218	74.0395	35.3698
COCN_GLEAN_10015984	13.1257	11.55	8.33943	9.1196	8.44658	10.4559
COCN_GLEAN_10002062	17.0672	23.0023	15.6239	15.869	17.4246	21.2784
COCN_GLEAN_10023460	151.159	175.949	172.149	168.032	184.746	147.035
COCN_GLEAN_10013497	0.986342	0.241561	0.646972	0.247546	0.452096	0.682181
COCN_GLEAN_10024901	2.33019	1.97848	2.0581	2.53297	5.29886	1.86709
Cocos_nucifera_newGene_7492	4.79267	8.83645	8.70177	6.71394	7.95703	7.28636
COCN_GLEAN_10004267	967.339	583.073	586.566	454.006	440.044	710.498
Cocos_nucifera_newGene_11280	17.866	16.4653	21.4368	14.3627	16.9504	27.0167
COCN_GLEAN_10021594	20.2542	27.041	32.7774	28.0518	33.1454	27.2547
COCN_GLEAN_10003768	20.1503	10.8986	15.7645	13.3894	14.1342	12.3988
CUFF8.106.1	16.8153	10.0561	13.4649	11.1532	8.96673	14.6302
COCN_GLEAN_10009966	8.26647	10.9111	7.6298	6.79454	9.68678	7.42716
CUFF10.767.1	35.1243	35.3451	43.0164	35.9612	38.7128	27.1608
COCN_GLEAN_10018502	17.1151	15.3929	14.9078	11.5405	8.86667	12.143
COCN_GLEAN_10011547	5.47145	4.86161	5.84589	6.54835	4.349	2.89445
COCN_GLEAN_10004725	10.5739	10.477	13.1217	11.3829	14.7565	7.10621
COCN_GLEAN_10009859	2.68044	3.20106	1.85551	2.32362	2.11494	2.6427
COCN_GLEAN_10014490	47.0074	45.9486	58.3467	44.6919	69.8717	73.9676
COCN_GLEAN_10016321	0.831175	0.972456	0.417083	0.323544	0.406874	0.619843
CUFF27.19.1	6.705	3.39101	7.15155	6.47276	5.11478	5.06423
COCN_GLEAN_10010490	0.688152	0.691495	0.577525	0.373163	0.467373	0.424401
Cocos_nucifera_newGene_14011	1.02347	1.89651	1.64929	1.48448	1.58104	1.20298
COCN_GLEAN_10003034	52.8017	49.8432	48.9465	66.2152	59.5929	48.7153
COCN_GLEAN_10012822	1397.46	597.305	760.266	338.991	335.503	497.568
COCN_GLEAN_10016646	35.1008	36.1073	33.3367	45.4811	33.3307	28.4972
COCN_GLEAN_10019109	6.54482	10.5518	7.66878	7.64309	6.286	10.1287
COCN_GLEAN_10015108	1142.36	1013.51	1154.91	1075.45	823.346	863.84
Cocos_nucifera_newGene_459	50.0644	49.1664	50.0088	44.2771	55.9316	50.3181
COCN_GLEAN_10017927	11.4393	16.5156	10.6602	8.53922	11.1077	11.6905
COCN_GLEAN_10003222	1.56033	2.05649	1.09847	1.5177	0.600063	1.40718
COCN_GLEAN_10013400	92.5589	108.041	135.868	122.689	156.834	123.187
COCN_GLEAN_10003040	27.7841	37.6874	38.3854	45.0015	63.5924	63.1963
COCN_GLEAN_10000023	50.2193	62.1319	51.2413	45.8961	46.5537	67.0304
Cocos_nucifera_newGene_3123	1.76583	8.22127	3.2134	6.58999	3.55546	6.41213
Cocos_nucifera_newGene_2397	22.9259	19.718	27.3016	16.296	24.0546	21.7183
CUFF35.728.2	11.6258	20.9295	11.5809	8.16244	7.58897	20.2926
COCN_GLEAN_10007675	16.2442	23.1281	18.6183	22.2039	15.1483	21.578
COCN_GLEAN_10019428	362.388	281.724	499.394	564.286	437.654	261.968
COCN_GLEAN_10018199	2.11601	3.41815	2.73546	5.07127	8.28302	8.4556
COCN_GLEAN_10011146	249.33	94.5755	151.493	415.512	360.795	441.438
COCN_GLEAN_10018518	38.9103	19.4778	38.5598	16.7114	11.1514	18.5185
Cocos_nucifera_newGene_3339	4.12186	3.48698	5.03453	3.64075	3.64283	3.25712
COCN_GLEAN_10006527	4.81501	4.06795	4.16688	4.6723	4.35032	3.02889
COCN_GLEAN_10021577	13.7881	9.07124	9.26107	4.48866	2.004	14.1649
COCN_GLEAN_10014556	1.16813	1.2824	1.26375	1.49958	0.87906	0.707613
COCN_GLEAN_10017133	31.853	19.9364	13.8263	13.8951	12.9633	15.6078
Cocos_nucifera_newGene_15648	8.37736	7.97749	8.50971	8.05512	11.8411	9.27847
COCN_GLEAN_10006357	3.83719	2.7548	3.9654	2.70532	6.34221	3.86955
COCN_GLEAN_10021422	3.75261	2.32688	6.00793	2.838	2.25692	2.64548
COCN_GLEAN_10013314	27.4502	29.0411	29.5579	38.2906	23.2652	30.4258
COCN_GLEAN_10018326	4.26249	1.23851	7.22546	0.13211	3.61362	2.94046
CUFF35.163.2	15.1854	9.0918	12.8294	10.1405	10.8853	9.48988
COCN_GLEAN_10020287	30.5374	26.5632	49.7851	13.4519	34.1999	36.0236
COCN_GLEAN_10024914	3.93147	3.20841	2.78227	2.19791	3.33072	2.87559
CUFF33.316.1	3.53855	5.87848	2.16365	2.68323	1.62505	2.86694
COCN_GLEAN_10010210	54.3302	72.3073	69.56	36.0891	63.1202	64.8342
COCN_GLEAN_10020790	9.93559	11.7079	9.13879	15.6245	13.2543	11.7323
COCN_GLEAN_10023027	46.0536	42.9452	49.1255	43.1033	47.2767	44.8446
CUFF23.52.4	2.39255	1.28661	2.12909	1.59901	0.265399	1.38928
COCN_GLEAN_10023038	21.6582	22.9512	21.7748	24.8425	22.7421	19.3245
COCN_GLEAN_10005263	303.629	234.867	397.659	30.2583	34.2914	65.7285
COCN_GLEAN_10020064	1.62669	2.0663	1.75683	2.22668	1.96841	1.57107
CUFF32.570.1	16.3931	14.2049	15.3517	15.4556	11.8052	12.188
COCN_GLEAN_10007828	12.6228	10.9299	15.0072	9.49268	12.8161	10.3815
COCN_GLEAN_10011881	1.06476	0.613225	1.14507	2.59375	2.27736	1.13344
COCN_GLEAN_10001185	34.6054	48.8037	38.4435	24.3785	51.8364	47.9068
COCN_GLEAN_10002686	55.6421	49.3424	79.0423	120.436	74.1946	46.7024
COCN_GLEAN_10001680	4.12262	2.4363	3.98368	2.72059	2.35937	4.26605
Cocos_nucifera_newGene_11554	0.281903	0.383504	0.532229	0.295564	0.423777	0.43631
CUFF42.276.2	11.3776	11.0497	10.4644	15.3575	12.5151	13.1982
COCN_GLEAN_10000266	31.5355	24.8433	31.0978	37.5771	32.0964	23.3841
COCN_GLEAN_10012763	20.999	14.1105	14.0286	4.02797	12.3621	17.8139
CUFF33.420.1	15.1694	14.0248	19.1819	11.0008	13.5251	15.802
COCN_GLEAN_10003796	34.2839	32.5846	37.205	32.5489	34.0783	31.545
Cocos_nucifera_newGene_12336	0.942712	0.758096	1.12595	0.442727	0.535459	0.703507
COCN_GLEAN_10008568	111.868	117.619	175.216	121.045	179.756	142.195
COCN_GLEAN_10023513	10.7147	13.0449	10.8323	8.34298	11.2793	13.7768
COCN_GLEAN_10022741	4.58242	6.55992	4.43992	5.30929	7.30349	6.77112
COCN_GLEAN_10005259	11.0505	31.5226	15.8977	23.8172	20.8026	14.9817
COCN_GLEAN_10011712	32.2487	42.9618	33.2405	66.3923	57.403	42.3509
CUFF21.29.1	26.7068	37.8189	31.4939	33.9985	34.0578	39.619
COCN_GLEAN_10008330	90.1649	115.069	93.2082	88.4488	89.9992	83.6612
COCN_GLEAN_10000897	5.27457	13.5104	10.5949	3.59413	9.3314	17.7558
Cocos_nucifera_newGene_9730	2.14282	0.91661	1.25115	1.1104	0.626725	0.316183
Cocos_nucifera_newGene_12049	2.20923	1.8567	2.13612	2.31278	2.13262	1.96913
COCN_GLEAN_10001067	3.19823	2.61305	1.33631	0.194089	3.01213	1.43103
COCN_GLEAN_10010248	1.28753	2.19115	2.11861	1.646	2.44088	1.72225
COCN_GLEAN_10015100	4.77468	0.872824	5.16406	3.26271	3.55394	3.27579
Cocos_nucifera_newGene_12123	0.23989	0.272974	0.076615	0	1.1887	1.49269
COCN_GLEAN_10003087	2.69613	7.0637	5.4421	6.26024	6.72721	4.83192
CUFF51.204.1	15.144	13.727	13.6642	12.1646	11.1852	11.9758
CUFF41.456.2	208.975	266.452	243.052	215.306	241.657	258.322
COCN_GLEAN_10016097	3.04984	3.1302	6.71307	3.0597	2.45549	2.41914
COCN_GLEAN_10017289	21.9576	27.5819	22.1247	27.9026	33.839	44.6006
COCN_GLEAN_10019368	68.6883	89.6133	74.7885	86.8423	78.0755	89.0696
COCN_GLEAN_10004939	2.02894	2.62931	2.25736	2.40886	2.64012	2.65942
COCN_GLEAN_10012271	44.031	46.071	37.0413	34.3978	42.9611	47.6227
CUFF32.258.1	6.3823	13.2826	23.6066	16.7	18.0062	16.2389
COCN_GLEAN_10004262	1.09194	2.37126	1.02226	4.20524	7.53845	10.6485
CUFF22.123.2	5.77844	5.37953	8.92149	7.13357	7.02484	6.13386
COCN_GLEAN_10003342	22.9524	16.5773	19.9078	23.4744	20.3438	13.3478
COCN_GLEAN_10013816	45.8533	18.7666	30.4402	44.3148	57.2653	29.0674
Cocos_nucifera_newGene_5097	6.24001	4.50614	3.83306	5.08936	4.40609	2.5169
COCN_GLEAN_10015978	12.2691	13.6319	12.3836	9.24386	15.0757	8.25052
CUFF24.87.2	10.8357	7.89611	13.9261	15.1222	15.45	7.58225
COCN_GLEAN_10020457	426.784	668.395	517.58	435.852	616.26	678.897
CUFF47.334.1	13.206	15.8618	8.84503	9.34222	11.692	11.2685
Cocos_nucifera_newGene_7884	4.1994	5.18265	4.95607	4.34094	4.17157	2.60435
COCN_GLEAN_10016845	14.5421	16.4108	20.3557	16.8586	22.331	16.3539
COCN_GLEAN_10020664	5.82388	5.22123	7.32338	4.66284	5.50524	5.37952
COCN_GLEAN_10017343	21.2101	22.3043	16.7497	14.666	19.8782	20.1433
CUFF51.390.1	3.18886	3.26821	2.00945	1.67337	2.6924	3.06583
COCN_GLEAN_10012629	37.8672	58.0061	35.4144	83.3663	79.6162	56.4778
CUFF4.479.2	51.9075	101.032	122.39	171.61	132.714	108.66
COCN_GLEAN_10008983	64.1082	97.7897	79.274	54.5483	102.182	121.848
CUFF1.90.1	11.5061	10.6577	10.3625	10.2014	7.92332	9.25014
Cocos_nucifera_newGene_4012	1.11861	0.419216	1.08994	0.122092	1.05679	0.808569
COCN_GLEAN_10005442	34.5498	28.1877	33.5317	28.278	25.9385	18.369
COCN_GLEAN_10000946	0.703844	0.42611	0.237	0.64503	0.356286	0.637204
Cocos_nucifera_newGene_4076	5.37298	4.83081	6.38133	5.68643	3.79857	4.63377
CUFF43.138.2	25.4117	18.7884	27.2971	26.3274	25.2344	15.5601
COCN_GLEAN_10003563	5.8003	3.70918	8.50141	13.6034	14.6098	13.7933
COCN_GLEAN_10023848	15.7993	5.81925	8.00732	24.8644	13.0975	6.09979
COCN_GLEAN_10007212	6.5653	16.4113	6.65368	3.83102	5.79634	15.3271
COCN_GLEAN_10016304	311.389	553.677	252.701	288.842	242.582	344.162
COCN_GLEAN_10005634	9.05186	5.686	6.74472	6.28697	5.41979	5.60865
COCN_GLEAN_10022377	0.610084	0.607233	0.295431	0.245682	0.282229	0.365545
COCN_GLEAN_10014501	38.5445	47.898	42.2673	39.0849	44.6851	46.4216
COCN_GLEAN_10006976	0.686342	2.99467	2.08323	1.3497	2.22412	2.16109
COCN_GLEAN_10008509	11.9715	7.41617	9.565	9.66937	8.24633	8.29596
CUFF45.127.3	13.1169	9.2837	14.1435	14.1214	12.3022	11.0042
COCN_GLEAN_10015935	6.0499	7.77499	8.8074	6.68656	7.8521	5.49754
COCN_GLEAN_10014386	2.21833	2.18437	2.58793	0.481737	0.458251	1.12166
COCN_GLEAN_10009822	9.44544	10.5276	8.76526	5.38455	10.0013	9.07858
COCN_GLEAN_10019129	4.55744	3.23606	2.54961	2.26468	3.58216	3.58244
CUFF26.190.1	61.5912	58.3583	49.8933	42.1926	54.7995	44.8794
COCN_GLEAN_10016707	8.66635	5.36719	6.42324	10.0956	8.49927	6.18721
COCN_GLEAN_10019658	19.1775	23.6555	21.6855	20.6053	25.4176	19.3793
CUFF1.521.1	19.078	26.6618	22.2367	14.0347	19.6256	22.6071
CUFF42.584.1	1.01684	3.50199	3.32897	1.36379	3.99807	5.0751
COCN_GLEAN_10019253	1.26894	1.86179	0.752655	1.65572	1.04041	1.43204
COCN_GLEAN_10023851	6.14245	2.66883	7.99967	5.98498	8.06124	3.96621
Cocos_nucifera_newGene_6011	1.28575	0.630752	0.922175	0.694323	0.44196	0.353963
COCN_GLEAN_10010566	2.04321	2.17702	1.84998	1.81517	2.13902	1.61464
COCN_GLEAN_10018382	1.205	1.04841	1.19723	1.13065	1.36551	1.84248
COCN_GLEAN_10017251	7.7668	9.3385	1.41949	120.537	51.5378	5.70151
COCN_GLEAN_10009840	3.03083	2.79881	3.58428	1.24779	2.47348	2.22718
CUFF20.466.2	3.23968	4.71614	5.31059	4.13636	5.90103	3.56505
Cocos_nucifera_newGene_5213	0.302228	0.73832	0.223558	1.70687	0.940528	0
COCN_GLEAN_10002875	0.679375	0.085748	0.851562	0.234618	0.239672	0.829874
CUFF24.397.1	20.7392	26.4225	20.5509	21.1893	18.881	20.9489
Cocos_nucifera_newGene_9354	2.43509	1.15674	1.0361	0.882337	0.633016	0.676695
CUFF44.197.1	3.41762	3.59998	4.7285	3.39867	3.33486	2.15198
COCN_GLEAN_10023647	3.00552	2.23581	1.75283	2.22075	1.72375	3.54382
CUFF17.423.2	0.994206	1.05807	0.993822	1.10221	0.985689	0.820964
COCN_GLEAN_10013354	581.196	822.613	436.384	472.628	410.72	629.548
CUFF45.299.2	2.32021	1.73026	2.06596	1.27802	1.75761	1.95752
COCN_GLEAN_10017102	6.36615	6.24305	6.09743	6.47855	3.5553	6.90076
COCN_GLEAN_10017464	14.108	14.7355	8.97963	11.3701	6.36749	12.1346
Cocos_nucifera_newGene_4723	2.30715	0.610546	1.20978	2.15646	0.888334	0.290898
COCN_GLEAN_10006732	13.5026	23.7303	15.8692	13.7917	14.1807	14.9615
CUFF42.234.1	53.9691	82.2983	106.275	51.5369	56.9892	44.3319
COCN_GLEAN_10020088	27.9353	36.3151	29.6414	29.8592	29.3673	33.324
Cocos_nucifera_newGene_6431	1.93078	0.767492	1.3522	0.91233	0.448565	0.117158
COCN_GLEAN_10009224	4.92135	8.59926	5.91637	3.79882	5.76567	6.83456
COCN_GLEAN_10018328	5.92233	10.8276	6.42474	2.11122	7.56965	20.5853
COCN_GLEAN_10015052	4.75435	5.49872	4.86922	5.28735	5.73458	4.78457
Cocos_nucifera_newGene_7984	1.37119	2.35626	2.45875	2.17222	2.02566	3.3558
COCN_GLEAN_10014494	11.7069	13.0431	14.0631	10.527	9.53721	17.2394
COCN_GLEAN_10007472	1.8786	2.94097	2.08002	1.44298	1.47637	1.29397
Cocos_nucifera_newGene_6699	36.0353	29.8447	50.9027	25.9963	49.501	34.7045
COCN_GLEAN_10011405	45.9414	46.9076	49.073	44.9401	41.9171	34.2983
Cocos_nucifera_newGene_14856	0.082877	0.603687	0.782717	0.381627	0.572527	0.449762
CUFF37.133.1	63.7215	45.2239	52.0082	55.4341	46.7298	40.9511
COCN_GLEAN_10000250	11.566	18.2416	14.4413	9.11622	10.7723	15.4418
COCN_GLEAN_10023417	11.0111	18.8434	10.1831	9.83972	11.6171	9.81051
COCN_GLEAN_10004649	10.397	7.78013	6.92449	12.9018	6.25395	10.1239
COCN_GLEAN_10002533	1.86227	1.50434	1.60782	2.35673	3.61875	1.97713
CUFF43.78.2	172.07	183.788	222.633	192.91	210.936	153.714
COCN_GLEAN_10004571	5.80511	7.50066	5.26508	4.06641	5.05399	6.02034
COCN_GLEAN_10001216	3.33808	1.29286	1.04516	1.80818	0.763486	0.460634
COCN_GLEAN_10024000	11.2132	3.37837	4.1722	3.92897	3.51126	4.44718
COCN_GLEAN_10011216	27.0829	33.9041	31.812	37.3469	32.4023	30.9162
CUFF29.495.2	2.17278	2.25163	2.31826	2.38066	2.6353	2.0278
COCN_GLEAN_10019961	19.8926	30.1774	22.0631	26.6508	20.5323	29.2042
Cocos_nucifera_newGene_10930	0.61424	1.36098	1.02713	0.88533	1.21396	0.970436
Cocos_nucifera_newGene_15376	1.46643	2.84017	2.99739	2.45012	5.00153	4.48028
COCN_GLEAN_10007197	7.36192	8.60998	3.93844	7.23844	5.31484	5.02888
Cocos_nucifera_newGene_12107	13.3014	6.08478	12.4621	14.5941	9.38754	6.86882
COCN_GLEAN_10022549	7.62592	10.3844	8.74369	5.86028	6.1286	6.40621
COCN_GLEAN_10007422	89.7745	78.7685	77.6872	104.768	119.352	99.2689
COCN_GLEAN_10014825	1.88214	1.13418	1.14713	2.19998	3.53708	0.699677
Cocos_nucifera_newGene_7181	12.1399	9.7272	10.9169	12.7172	10.7776	9.05487
COCN_GLEAN_10023767	5.13958	3.91613	4.95301	5.7268	6.38156	3.5608
COCN_GLEAN_10021741	45.1209	53.9864	49.3582	53.1996	58.5921	53.774
CUFF37.534.1	5.39637	7.60222	6.83346	7.39887	7.10367	5.87283
CUFF2.163.2	26.6759	15.7754	22.5804	18.7472	19.8087	16.2431
COCN_GLEAN_10021739	10.408	3.90396	6.10372	7.9079	7.83242	5.19922
Cocos_nucifera_newGene_13182	1.14401	2.87382	1.73802	1.46499	1.62378	1.67119
Cocos_nucifera_newGene_9241	1.41104	0.49427	0.876017	1.62278	1.23499	1.22228
CUFF51.838.1	13.4954	9.66675	20.0047	7.3357	15.4653	5.39734
Cocos_nucifera_newGene_9433	1.0478	0.789459	0.897551	0.795522	0.653481	0.624648
COCN_GLEAN_10004823	42.149	28.5102	39.1304	23.4801	23.1721	27.6881
Cocos_nucifera_newGene_3332	31.4612	17.241	29.689	34.0945	25.4023	18.9641
COCN_GLEAN_10011461	32.7456	48.1036	38.2093	58.7307	51.9913	59.6485
Cocos_nucifera_newGene_10290	0.451916	1.53347	0.82434	0.83209	1.12341	1.55936
COCN_GLEAN_10003198	37.1615	29.939	32.9806	22.8145	27.7563	28.1591
CUFF1.648.1	20.0982	15.7985	13.8784	17.1355	13.1812	21.2637
Cocos_nucifera_newGene_14822	30.5472	55.5165	39.9511	27.7272	41.7453	37.8677
Cocos_nucifera_newGene_5589	1.30825	1.7979	1.32062	1.08444	0.704148	1.51511
Cocos_nucifera_newGene_13549	5.10546	5.13209	5.54182	6.57408	4.51377	4.70364
COCN_GLEAN_10004938	48.281	45.4783	40.1865	38.089	33.2906	42.5557
Cocos_nucifera_newGene_7074	19.3012	21.3153	23.1673	20.6326	17.4143	19.4412
CUFF9.805.1	44.7813	44.7888	44.5034	49.7711	41.2529	33.9081
COCN_GLEAN_10003086	3.87524	4.97909	4.71395	6.63135	5.13437	4.84742
Cocos_nucifera_newGene_8261	2.25607	1.20023	1.23307	1.18299	0.725147	1.04543
Cocos_nucifera_newGene_797	35.5911	28.4422	25.5852	29.2966	19.3756	17.4834
COCN_GLEAN_10005575	0.801206	1.69824	0.503897	1.04397	0.321738	0.047321
COCN_GLEAN_10001574	18.9622	24.1734	27.1987	16.8808	24.7677	24.148
CUFF30.860.1	20.4115	21.5055	23.9423	25.5905	22.0359	14.6183
COCN_GLEAN_10014553	8.55422	4.2597	11.0637	9.11257	8.39516	4.97001
Cocos_nucifera_newGene_11185	77.7275	107.211	90.1149	87.9333	94.8373	120.074
Cocos_nucifera_newGene_15527	48.4639	40.6209	36.934	25.1715	23.5638	28.8422
Cocos_nucifera_newGene_10637	38.7696	28.8978	29.7484	42.6747	25.9777	26.4301
COCN_GLEAN_10024806	7.27929	9.0604	13.9975	12.1884	8.75331	7.4216
CUFF26.755.2	7.03722	4.98174	11.2567	8.61744	7.71418	8.55126
COCN_GLEAN_10020660	13.9093	46.7527	29.0062	13.6526	54.117	50.9599
CUFF12.318.1	5.64535	7.73179	11.3283	18.6992	23.4235	12.0317
COCN_GLEAN_10012991	182.3	98.8187	154.636	173.603	143.501	99.9759
COCN_GLEAN_10010880	0.78735	0	0.311428	0.741927	0.718951	0.42915
COCN_GLEAN_10019295	11.9641	0.711369	3.57179	4.36307	1.14387	0.887087
Cocos_nucifera_newGene_10882	6.94495	1.90907	4.37608	5.7633	3.19853	1.38667
CUFF33.457.1	37.6925	40.288	35.8444	29.217	35.6642	34.2333
CUFF35.104.2	9.97151	9.57038	11.5436	8.12718	8.08186	13.0506
CUFF5.202.1	5.23863	7.69697	5.57066	5.34605	4.67696	6.68042
COCN_GLEAN_10019979	24.5521	49.9033	47.3432	46.8079	46.2039	43.0909
COCN_GLEAN_10002579	0.153436	0.780673	0.493306	0.692532	0.474602	0.454048
Cocos_nucifera_newGene_1307	1.69987	2.67362	1.81671	1.34282	1.71588	2.79259
COCN_GLEAN_10008747	4.44963	2.3433	3.35346	4.70176	1.77725	2.64796
COCN_GLEAN_10018906	4.45829	3.92157	6.53184	6.54454	3.89631	2.68516
CUFF26.868.2	26.6442	17.2518	32.5293	19.6304	15.4856	13.2382
COCN_GLEAN_10005959	9.36899	8.45681	8.1939	9.71753	7.08425	7.99573
Cocos_nucifera_newGene_8718	1.57651	1.02306	4.54107	1.16071	2.09661	2.06969
CUFF11.97.2	85.969	84.0835	89.1102	97.4257	93.8179	68.2162
COCN_GLEAN_10000393	82.6814	122.577	108.88	173.751	211.813	235.218
COCN_GLEAN_10015942	1.35778	1.44056	2.17759	0.754692	1.24028	1.55083
COCN_GLEAN_10022204	158.494	177.3	96.072	179.506	90.393	149.6
CUFF11.373.1	7.74896	4.29907	6.45263	6.25018	6.58903	4.80303
COCN_GLEAN_10018994	13.1497	8.14312	11.0892	7.68579	7.50646	7.98159
Cocos_nucifera_newGene_5754	0.70511	1.54766	1.17326	0.860008	1.95856	1.52426
CUFF33.345.1	21.8478	31.2917	20.9599	42.374	37.9613	34.1029
COCN_GLEAN_10001795	65.634	63.5089	62.4894	202.34	191.467	148.93
CUFF39.198.1	10.2901	14.8313	16.4847	7.32517	16.4566	17.1245
COCN_GLEAN_10010254	23.5409	17.6426	24.307	24.0973	22.2847	21.5877
CUFF7.243.1	18.7518	25.5422	26.5769	26.4274	20.7069	17.6962
COCN_GLEAN_10022329	3.97105	3.74186	4.47765	3.18541	3.17947	4.52053
COCN_GLEAN_10024619	122.89	132.85	91.6838	176.007	161.544	129.574
CUFF26.885.1	13.2709	3.14338	13.1894	19.9903	6.76229	2.098
CUFF12.421.1	361.207	261.699	332.892	325.569	318.506	255.184
COCN_GLEAN_10013309	1.37379	3.22291	2.00353	1.87724	3.96248	4.52479
COCN_GLEAN_10008208	36.7483	45.7321	39.5302	46.4511	38.6051	52.819
COCN_GLEAN_10024473	71.3428	88.6481	83.2663	79.966	90.7067	83.1103
COCN_GLEAN_10005084	3.79352	5.09117	3.37094	4.79113	4.54449	5.15515
COCN_GLEAN_10001135	35.8909	51.039	42.8214	35.5698	37.2942	42.0295
CUFF39.71.1	86.6163	156.576	343.435	509.127	337.957	228.704
Cocos_nucifera_newGene_10185	29.6141	22.1271	23.5824	18.01	19.8818	19.3155
COCN_GLEAN_10012015	26.6479	24.0451	12.3782	9.40419	11.476	20.4865
COCN_GLEAN_10005592	2.05182	1.69441	1.47742	1.07718	2.23375	3.01357
COCN_GLEAN_10014685	1.75174	0.482326	1.37614	0.354774	0.942402	0.288153
COCN_GLEAN_10004732	2.5376	2.05965	4.44573	4.92719	4.76914	2.7448
COCN_GLEAN_10012613	38.025	50.1445	42.9729	39.9893	45.8503	47.2763
COCN_GLEAN_10022958	40.1608	42.3218	46.0379	42.8318	38.6782	36.5821
CUFF34.418.1	2.25895	2.14127	2.5296	2.07767	0.932639	2.18354
COCN_GLEAN_10009338	65.3954	60.7715	44.2599	62.6337	49.9694	62.4581
COCN_GLEAN_10012350	59.45	71.2517	82.2886	61.9531	80.2601	76.0123
COCN_GLEAN_10010374	5.19744	4.93575	5.6862	4.17663	3.43861	4.42277
COCN_GLEAN_10023763	17.5655	31.9418	17.0319	21.1749	12.8104	31.8664
COCN_GLEAN_10012648	3.09401	3.99551	3.36041	2.27716	3.08919	3.99671
CUFF39.147.1	15.2976	24.6768	18.2106	27.2286	32.3293	57.0135
COCN_GLEAN_10020258	7.84149	6.8794	6.37244	5.54055	7.47738	6.14685
COCN_GLEAN_10014585	29.8512	18.786	27.553	34.9327	22.0546	13.5467
COCN_GLEAN_10012460	5.88878	6.98408	8.67751	6.41063	7.01956	6.62898
COCN_GLEAN_10002356	21.4289	7.19053	14.248	22.7233	9.72786	5.45897
CUFF34.157.3	122.816	113.821	130.966	118.55	139.928	103.821
COCN_GLEAN_10004160	0.467316	1.30777	0.730938	0.815066	0.384684	0.878149
COCN_GLEAN_10016482	7.10207	9.30478	8.50871	10.2052	6.94332	7.08139
Cocos_nucifera_newGene_1832	29.6386	24.2872	19.7802	24.9854	23.1836	24.8123
CUFF37.157.2	4.67917	4.7384	3.4781	2.14582	4.39884	2.40984
COCN_GLEAN_10001253	3.95883	2.55893	1.0673	4.63907	2.6984	3.99597
COCN_GLEAN_10004111	4.33844	7.59134	3.21315	1.98719	2.49617	11.9352
COCN_GLEAN_10023601	36.2954	45.9877	42.5475	39.844	50.3588	50.4977
COCN_GLEAN_10012401	52.6648	6.43473	15.5819	5.47152	7.05172	7.36073
COCN_GLEAN_10006543	43.6136	42.1111	40.4747	78.4136	56.0688	61.1023
COCN_GLEAN_10004478	0.943482	1.79696	1.32262	1.01522	1.62218	1.72445
Cocos_nucifera_newGene_16086	6.47326	2.64333	3.78828	6.96526	6.71509	7.6228
COCN_GLEAN_10023534	180.38	248.6	201.457	354.394	307.143	253.836
CUFF38.137.1	35.6102	43.4109	45.3823	39.8924	46.5226	36.8547
CUFF24.213.1	106.641	148.888	87.6508	371.879	330.339	252.45
COCN_GLEAN_10014529	15.3972	11.5856	15.6836	17.7457	17.5488	16.1582
COCN_GLEAN_10022412	3.99978	3.16061	3.58039	16.1847	10.0716	5.12833
COCN_GLEAN_10014422	7.12138	12.4316	3.7448	7.01309	3.36547	4.05036
COCN_GLEAN_10014134	7.67012	4.79694	6.96596	6.34384	11.4858	8.8874
COCN_GLEAN_10015921	37.5565	63.8699	32.4726	18.9382	31.7907	37.0237
CUFF5.671.1	7.23548	3.24191	3.32475	3.04536	1.52898	4.70788
COCN_GLEAN_10007169	9.51929	10.4388	9.70553	9.05218	13.7181	8.42281
CUFF17.510.2	32.8911	40.8325	29.4524	63.7066	52.3648	38.1793
COCN_GLEAN_10006663	7.98322	7.09339	6.07381	7.26263	5.34013	3.59166
COCN_GLEAN_10018784	35.3423	32.3238	26.3885	32.9264	37.7884	30.75
COCN_GLEAN_10015204	0.621187	0.316647	0.577258	0.238272	0.613136	0.653511
COCN_GLEAN_10013707	16.291	23.7734	25.872	18.5918	29.1758	30.1608
Cocos_nucifera_newGene_7180	15.2956	24.5827	28.662	13.6563	30.8094	23.4489
COCN_GLEAN_10018273	597.374	731.71	1082.13	535.237	805.292	729.068
Cocos_nucifera_newGene_11238	0.644501	0.690051	0.546147	0.502646	0.296184	0.223658
CUFF42.184.1	16.7159	20.0046	21.7332	22.1571	24.1234	20.1051
COCN_GLEAN_10005621	72.9606	73.2406	87.091	70.9068	77.6716	71.766
Cocos_nucifera_newGene_1714	47.2751	41.9256	52.7317	46.2156	47.3122	38.8928
CUFF37.211.1	2.51616	5.58361	3.85395	5.34936	7.39223	6.22077
Cocos_nucifera_newGene_8225	12.4838	13.3305	12.3757	22.1144	22.2282	16.5462
COCN_GLEAN_10024926	10.907	8.82712	6.08216	9.84572	8.05376	6.48449
CUFF10.332.1	0.706988	0.495359	0.118715	0.822356	0.853322	0.452601
Cocos_nucifera_newGene_8237	1.32173	0.481547	1.0456	1.49938	1.22416	0.954418
Cocos_nucifera_newGene_12382	1.84094	2.78889	2.07946	2.22184	4.19366	4.97227
COCN_GLEAN_10021425	17.6391	16.1978	19.9769	13.9822	21.5059	18.7831
CUFF27.182.1	8.8675	6.98665	6.7039	10.1467	10.8523	7.83186
Cocos_nucifera_newGene_3839	2.97316	2.38822	2.22219	2.19774	1.83338	3.11066
COCN_GLEAN_10017618	10.9374	12.5025	7.2701	5.43408	6.57449	7.49639
COCN_GLEAN_10024671	1.10258	0.389434	1.1817	0.421474	0.211042	0.12178
CUFF38.238.1	32.1057	20.513	24.1995	39.5778	18.1795	18.1613
CUFF34.647.1	2.95703	1.14767	3.66453	1.83252	6.76008	2.33656
Cocos_nucifera_newGene_10511	2.62093	0.895575	2.50234	3.0765	1.55037	1.47637
COCN_GLEAN_10019797	8.37398	10.3688	7.76691	7.56221	9.44936	8.6302
COCN_GLEAN_10007514	7.09425	6.67138	8.15049	8.73628	4.86586	6.89011
COCN_GLEAN_10000823	1.42472	3.3224	1.38674	2.50143	2.66849	2.51697
COCN_GLEAN_10016420	19.0675	19.5073	22.0097	19.3055	16.7682	16.2566
COCN_GLEAN_10015229	9.95816	8.12985	10.6292	9.39844	7.87997	7.41365
COCN_GLEAN_10006316	11.362	12.4425	13.6771	10.4283	11.0619	11.5418
COCN_GLEAN_10012503	13.7765	6.74175	6.48648	8.70657	4.75481	4.44937
COCN_GLEAN_10002797	5.25727	5.42893	6.52831	3.68768	4.47787	3.85989
COCN_GLEAN_10003755	8.75331	6.28479	6.8226	4.58739	8.15927	5.86555
COCN_GLEAN_10001254	35.6216	35.1196	38.2429	41.4855	34.4609	37.2192
COCN_GLEAN_10002917	38.3796	35.7496	33.4829	12.7761	23.723	69.716
CUFF23.290.1	3.41609	2.78493	3.30083	3.9159	3.40565	2.67124
Cocos_nucifera_newGene_12773	3.48691	4.30055	3.96843	5.63176	4.89892	3.12612
COCN_GLEAN_10015977	3.35135	7.34213	1.78819	1.05258	3.5345	8.09504
CUFF31.372.1	6.17397	17.1915	16.0891	9.73152	12.6558	9.77848
COCN_GLEAN_10013872	7.14312	5.83291	6.72088	9.82883	13.047	5.08577
Cocos_nucifera_newGene_9154	0.711913	0.877024	0.786005	0.493141	0.562257	0.678868
COCN_GLEAN_10006528	83.5663	100.484	73.1442	82.1744	96.5414	68.4874
COCN_GLEAN_10009758	1.13239	1.89172	1.43745	0.814806	1.6998	1.3482
CUFF41.293.2	368.842	459.045	385.681	366.969	370.594	444.803
COCN_GLEAN_10018780	37.8097	50.3233	35.0767	52.2582	42.5077	37.3268
COCN_GLEAN_10002086	6.05847	6.8553	5.96668	5.96773	7.28333	7.44944
COCN_GLEAN_10007103	4.63917	3.97637	3.56072	1.4524	2.32183	3.12254
COCN_GLEAN_10001390	3.94492	4.44789	4.35914	3.78143	0	3.29197
COCN_GLEAN_10005617	74.5501	77.987	108.426	98.9957	45.9731	47.4502
CUFF23.462.1	17.4108	13.8545	19.1512	21.153	19.6052	12.7221
COCN_GLEAN_10018295	8.05952	3.64569	8.91756	8.90302	10.3762	7.02919
COCN_GLEAN_10016745	12.0631	15.9462	19.5996	22.3506	15.2759	12.842
CUFF26.77.1	0.585452	1.07125	0.632205	0.29946	0.652808	0.683724
CUFF20.217.1	51.7372	2.29055	9.57527	6.54694	2.97926	5.01166
Cocos_nucifera_newGene_11417	6.17793	3.92168	3.80216	4.07708	4.61782	3.09706
Cocos_nucifera_newGene_10019	14.353	20.9128	14.4119	10.7456	16.6955	17.8976
Cocos_nucifera_newGene_4005	1.25037	1.04115	0.960614	0.736077	0.768444	1.20779
Cocos_nucifera_newGene_2070	2.54436	0.803571	1.68114	1.74075	1.36016	0.762451
Cocos_nucifera_newGene_1728	4.25798	7.68065	5.55046	20.5862	14.0221	16.9408
COCN_GLEAN_10015254	4.15757	4.94292	4.36175	3.05761	7.49061	5.4996
COCN_GLEAN_10005090	18.7693	32.3404	27.151	18.5039	22.8416	32.878
CUFF36.634.2	4.86695	4.61193	9.33707	5.44599	9.57011	4.97846
COCN_GLEAN_10007289	0.965248	1.08459	1.41709	0.153358	0.247448	0.903972
COCN_GLEAN_10016592	4.26862	5.41394	5.11635	4.45371	4.8219	3.36564
CUFF2.432.2	54.7354	44.348	47.9559	38.6126	41.835	31.8729
CUFF12.638.1	41.1866	48.0401	44.2963	43.8941	39.7003	42.6282
COCN_GLEAN_10007111	1.83703	2.78288	2.21113	1.68328	2.87603	2.33992
CUFF33.269.1	8.10801	13.0219	8.94472	7.38828	8.08575	10.1453
CUFF41.428.1	25.1312	29.6728	28.3324	29.4103	24.1218	24.4382
COCN_GLEAN_10014209	3.74633	2.67534	2.98322	2.36753	2.25179	1.26061
COCN_GLEAN_10006611	0.437947	0.446142	0.456324	0.297813	0.185363	0.061434
Cocos_nucifera_newGene_14424	24.3075	13.1191	19.6288	18.0405	22.7993	15.7738
COCN_GLEAN_10010292	108.544	107.136	112.672	102.462	101.602	83.9295
CUFF51.668.1	6.47594	3.11014	2.7989	4.96861	4.33547	5.1751
COCN_GLEAN_10002112	12.5127	10.8137	9.78305	4.61261	4.43193	4.96053
Cocos_nucifera_newGene_10863	1.60929	2.32185	1.71153	3.67816	2.50547	1.60199
CUFF17.361.3	29.5474	37.8828	34.142	31.8481	32.2813	26.0724
CUFF3.187.1	18.1907	37.2123	36.4482	54.7345	34.3346	23.5957
CUFF18.163.1	120.166	109.537	100.657	168.462	152.162	134.323
CUFF12.269.2	32.0789	38.1436	31.6207	39.1177	28.8805	32.8999
COCN_GLEAN_10021793	13.4649	6.96443	10.3996	13.2095	10.3075	7.76696
COCN_GLEAN_10020315	102.928	80.1368	88.9613	110.337	75.138	71.7381
COCN_GLEAN_10001946	16.6072	19.1951	19.5319	14.2207	14.9582	22.033
Cocos_nucifera_newGene_11642	0.703863	0.937376	1.16489	0.773	0.805139	1.35018
CUFF48.255.1	11.6146	12.8831	14.8657	9.94572	12.0606	11.2274
COCN_GLEAN_10003861	9.04834	7.53118	11.3792	8.04324	8.27054	7.07683
COCN_GLEAN_10005222	38.3954	29.9786	41.0513	27.1898	28.5653	32.6536
CUFF44.260.1	3.94037	3.88382	4.43916	4.06836	2.57712	3.4616
CUFF44.400.1	21.3249	19.1662	38.9305	15.6378	25.3902	16.6341
COCN_GLEAN_10024383	23.4244	25.6974	25.9281	49.0072	39.7194	31.5387
CUFF9.607.1	23.8724	18.5259	15.2717	18.4478	11.3487	15.3897
Cocos_nucifera_newGene_7388	1.23896	1.55519	1.59034	1.05492	3.83105	1.35105
COCN_GLEAN_10019163	0.851201	1.37375	1.31489	0.508744	2.1152	1.62026
CUFF36.169.3	48.5062	65.7474	58.8778	44.3205	54.5509	53.8461
COCN_GLEAN_10007908	0.152396	1.05107	0.632082	0.728361	0.933933	0.347394
COCN_GLEAN_10017855	15.8905	7.4204	14.0382	9.02647	8.23404	7.92179
Cocos_nucifera_newGene_11202	1.21895	1.14716	1.59782	1.3028	2.15319	1.0489
Cocos_nucifera_newGene_12416	0.816077	0.926966	0.805818	0.765632	0.906162	0.449131
CUFF23.350.2	16.2039	11.7108	15.547	13.8351	16.0564	12.8071
COCN_GLEAN_10011756	7.69881	6.66861	7.54046	6.42934	6.96117	5.54221
COCN_GLEAN_10016316	21.1184	26.0915	27.5459	28.9058	29.6707	25.3503
Cocos_nucifera_newGene_1859	688.514	662.247	697.491	457.715	604.226	1000.46
COCN_GLEAN_10009690	2.11459	2.20319	1.80753	2.30396	2.05922	1.76053
Cocos_nucifera_newGene_7868	1.37713	2.69071	2.28754	1.65385	1.51428	2.47741
COCN_GLEAN_10000796	2.43189	1.36648	0.606941	1.27193	1.30231	1.75208
CUFF28.613.1	41.006	15.1816	20.2357	57.4459	46.4765	53.2362
COCN_GLEAN_10007984	110.692	109.952	82.8337	96.6539	101.416	109.078
COCN_GLEAN_10020586	16.4111	36.1475	33.3337	24.242	34.7678	30.723
COCN_GLEAN_10002625	112.671	231.479	170.567	142.418	205.404	225.924
COCN_GLEAN_10006482	0.975342	2.24301	1.16342	2.76896	1.23339	2.28192
Cocos_nucifera_newGene_11486	0.763534	0.818584	0.824289	1.19005	0.69775	0.954181
Cocos_nucifera_newGene_9055	4.28943	2.82057	2.71716	2.31075	2.59236	2.21031
Cocos_nucifera_newGene_9016	0.79932	1.70702	0.7697	1.53701	1.77051	1.22499
COCN_GLEAN_10001375	21.4714	20.1411	25.7255	25.4767	21.3007	25.1669
COCN_GLEAN_10022272	62.0089	70.0577	85.5278	55.4522	82.5397	64.7312
COCN_GLEAN_10020105	17.9022	25.9699	17.9371	11.3139	12.3464	10.706
COCN_GLEAN_10001838	3.23625	5.81943	3.11053	3.32268	5.22683	6.88686
COCN_GLEAN_10012975	4.33836	6.47503	5.10136	5.08414	4.63292	4.5288
COCN_GLEAN_10018075	2.12769	0.427869	6.18022	9.92228	1.64853	0.085668
COCN_GLEAN_10014608	10.0021	5.69932	6.17065	7.41756	12.3689	5.80837
COCN_GLEAN_10001788	5.04466	5.943	5.22476	6.65187	5.50306	4.76904
CUFF27.872.1	10.7785	12.2454	10.7951	9.30112	8.90871	10.3913
COCN_GLEAN_10021041	4.58749	4.36061	3.17141	3.43173	4.25468	5.27445
Cocos_nucifera_newGene_13762	3.21659	4.35343	3.41769	5.32454	5.87335	4.21227
COCN_GLEAN_10006653	1.26119	3.27069	2.64597	1.4582	3.36861	3.7411
COCN_GLEAN_10000741	4.98981	4.5298	5.55056	10.0825	7.66467	2.5029
Cocos_nucifera_newGene_1783	1.20731	1.55266	1.55594	0.899576	1.52659	1.43359
COCN_GLEAN_10007165	11.2427	7.90316	16.5336	7.34767	16.4498	12.612
Cocos_nucifera_newGene_8773	2.4844	0.96474	2.38345	1.63498	2.65037	1.19989
COCN_GLEAN_10023403	11.6049	8.7658	6.54924	7.77086	10.3052	8.56311
COCN_GLEAN_10018197	8.87402	10.4202	13.129	19.0169	23.7285	32.1112
COCN_GLEAN_10011041	2.71733	2.98823	2.58956	3.1041	1.73634	1.39098
COCN_GLEAN_10024236	12.4727	14.7124	10.4509	13.8156	11.6605	16.7099
COCN_GLEAN_10013276	1.99985	1.87164	0.655314	3.81866	1.47924	3.10184
COCN_GLEAN_10004501	21.6436	26.5282	21.4445	42.2923	28.3442	20.7127
Cocos_nucifera_newGene_12843	5.13118	2.85496	5.40971	5.71761	4.44881	3.44998
COCN_GLEAN_10015360	24.3477	25.8471	22.8724	29.6866	20.1246	22.0109
Cocos_nucifera_newGene_2811	2.60737	2.41936	2.02089	2.36549	0.099844	2.45226
COCN_GLEAN_10013529	49.01	70.981	53.0162	38.0631	43.6528	62.7329
COCN_GLEAN_10006397	3.56625	1.79963	4.93063	4.88705	7.64071	6.56279
Cocos_nucifera_newGene_9492	0.540357	0.627936	0.378348	0.709146	0.160527	0.375921
COCN_GLEAN_10016078	19.6435	21.1808	27.9149	21.5537	25.9459	25.1411
COCN_GLEAN_10001993	66.8339	66.2539	70.8212	75.1694	79.4947	65.2548
COCN_GLEAN_10007133	0.69027	0.16976	0.632616	0.617795	0.140895	0.258068
Cocos_nucifera_newGene_13173	1.53005	1.56096	1.39184	1.43043	0.976174	0.91401
COCN_GLEAN_10016883	3.23327	3.60376	2.50757	8.29191	7.39849	5.07922
Cocos_nucifera_newGene_8841	3.67638	0.506457	1.65741	1.05371	1.96344	1.36088
COCN_GLEAN_10021972	8.57245	9.3227	9.3459	13.4677	12.0217	11.194
CUFF32.307.1	0.514826	0.349633	0.10965	0.501042	0.427861	0.336421
COCN_GLEAN_10015590	10.2216	8.49415	10.8108	9.48296	8.90045	8.67641
COCN_GLEAN_10024680	1.54042	0.252492	0.508967	0.467004	0.262015	0.351332
COCN_GLEAN_10011806	55.6531	64.8202	44.0133	27.1125	31.9773	62.1561
COCN_GLEAN_10018649	11.4482	26.3809	17.3613	37.5961	14.6435	11.7021
CUFF40.537.1	3.65201	7.10011	7.2407	4.21338	6.07733	6.9983
Cocos_nucifera_newGene_1257	0.331109	0.518645	0.306148	0.223096	0.451701	0.977518
COCN_GLEAN_10019240	5.22237	2.10799	4.64616	2.0191	2.41277	2.00429
COCN_GLEAN_10023469	79.252	92.777	72.5716	72.0675	88.7709	98.5671
COCN_GLEAN_10020270	50.4937	57.7075	59.811	57.9141	60.6363	50.4135
COCN_GLEAN_10021229	13.7884	12.202	15.6031	11.141	14.9008	11.5041
Cocos_nucifera_newGene_1268	54.9054	55.2396	53.4863	50.4319	43.4181	48.9738
COCN_GLEAN_10012136	433.143	458.32	422.959	406.909	390.552	434.439
CUFF36.688.1	8.16542	6.42293	7.35739	9.61472	6.74229	6.07933
COCN_GLEAN_10014239	2.97266	5.25143	1.7862	2.74313	6.8817	4.69345
CUFF17.222.1	22.3066	30.0365	31.6752	18.5862	33.0722	34.6626
CUFF37.658.1	5.52906	2.03526	3.60718	2.9774	1.89079	2.44901
Cocos_nucifera_newGene_3523	1.05291	1.72699	1.76747	1.15963	1.30913	1.08783
Cocos_nucifera_newGene_11820	84.4553	97.5319	119.307	105.442	86.3243	84.0745
CUFF36.81.1	3.43008	3.01965	3.86668	3.07568	4.19041	2.89599
COCN_GLEAN_10002681	6.34918	8.33209	6.7057	8.06003	8.14006	7.33298
CUFF12.413.1	11.0317	7.03641	9.0323	12.7893	7.75597	6.85084
CUFF7.499.1	40.3822	39.4971	42.7308	51.0215	41.3918	40.4276
COCN_GLEAN_10020103	6.32191	6.29375	7.13071	7.91924	7.81712	6.59119
COCN_GLEAN_10015993	0.894372	1.04776	1.79139	1.32269	2.60756	2.98585
CUFF43.466.1	6.99702	12.0852	8.33547	9.52285	6.57193	11.6122
COCN_GLEAN_10024293	3.48374	3.28841	7.25274	2.85571	5.38011	2.1311
Cocos_nucifera_newGene_12286	2.04811	2.34882	3.86472	2.11512	3.20877	2.77072
CUFF26.475.1	2.30496	2.49034	2.0952	2.58145	1.99642	2.1395
COCN_GLEAN_10011717	3.76418	5.45002	3.70833	2.94188	2.61428	4.83845
COCN_GLEAN_10001722	43.7718	39.9272	56.1273	32.3121	35.9325	60.6125
COCN_GLEAN_10002199	65.8185	64.7515	73.8617	67.5346	72.6981	67.1637
COCN_GLEAN_10008522	5.04841	5.53612	3.37681	5.68144	5.12774	7.24991
CUFF42.140.1	7.5287	10.2204	9.21329	5.02267	8.9105	9.29092
COCN_GLEAN_10019178	7.67018	8.67152	6.72337	15.4233	10.0891	14.2969
CUFF48.30.2	3.10764	4.28105	2.55823	2.34477	1.9968	3.84055
COCN_GLEAN_10012485	16.038	14.1182	18.5683	14.1186	12.2049	14.4607
COCN_GLEAN_10021399	11.5811	10.1934	9.65289	10.4187	7.08169	8.2063
Cocos_nucifera_newGene_10626	68.553	88.0432	60.528	68.2415	53.05	60.8185
COCN_GLEAN_10004893	2.28999	0.564244	1.3288	1.70662	0.928815	0.691479
COCN_GLEAN_10017954	3.229	2.61509	3.48998	2.74558	2.77206	3.47982
COCN_GLEAN_10018863	1.3309	2.32571	2.09179	2.0769	2.66143	1.97453
COCN_GLEAN_10016143	99.1892	122.442	93.5116	105.553	118.222	120.026
CUFF47.359.1	5.24588	6.43666	12.2251	5.04585	8.34384	5.06408
COCN_GLEAN_10003921	42.4623	41.345	41.8417	40.8072	41.997	33.8205
COCN_GLEAN_10024686	8.36983	11.5032	8.76623	10.4584	9.40856	10.6141
COCN_GLEAN_10006957	114.227	164.714	157.645	92.109	158.279	192.246
COCN_GLEAN_10022000	4.72199	4.11695	4.36197	3.06654	3.57717	2.78145
COCN_GLEAN_10022989	18.1288	3.98186	7.59526	11.9536	15.8132	15.539
CUFF34.310.1	28.6023	29.8216	35.3155	21.448	28.6074	25.419
COCN_GLEAN_10021832	10.3666	10.4125	3.7147	5.73534	2.53768	4.47494
COCN_GLEAN_10003434	9.09783	1.04523	3.32314	0	0	2.49374
COCN_GLEAN_10003694	33.5978	38.891	42.0818	30.4376	31.198	28.5213
COCN_GLEAN_10010604	4.32073	4.66293	3.99627	3.61495	4.47434	3.75263
COCN_GLEAN_10021773	14.5746	22.5062	15.4371	14.7324	15.4473	19.1361
COCN_GLEAN_10011606	34.6203	12.6131	24.7062	31.4795	18.9407	12.2991
CUFF40.527.2	5.79413	5.34161	6.35142	3.99881	5.30841	3.09124
COCN_GLEAN_10003600	5.54248	6.34137	6.10143	5.08901	7.18835	6.94173
CUFF20.57.1	65.7535	61.3655	66.8964	54.7403	61.2208	57.8407
COCN_GLEAN_10015875	2.92324	2.46628	1.31552	2.34625	1.55538	2.2244
COCN_GLEAN_10013746	9.95491	18.0823	7.35274	14.2838	25.8835	45.0817
COCN_GLEAN_10007669	25.2852	28.3532	22.2925	23.4992	19.4521	21.7986
CUFF38.75.2	3.16967	2.96207	2.57664	3.25021	1.4445	1.49528
COCN_GLEAN_10012971	24.5394	22.0472	20.7249	18.6309	22.5013	19.2759
COCN_GLEAN_10004325	4.12565	5.19546	4.29958	7.1276	3.96965	7.47326
Cocos_nucifera_newGene_12897	3.01562	3.48826	7.80145	4.009	4.26119	3.9891
COCN_GLEAN_10012541	4.69745	3.67346	7.97265	9.45491	9.02871	4.22976
Cocos_nucifera_newGene_8864	11.6234	3.03326	10.8943	11.0598	13.794	9.90894
COCN_GLEAN_10006403	21.622	22.8494	23.0901	20.5071	19.0107	19.6165
CUFF37.513.2	10.6498	8.19059	8.65841	7.58301	6.79868	6.97196
CUFF32.506.1	2.09972	3.41763	0.97783	1.66088	2.11341	1.05308
COCN_GLEAN_10004876	3.91425	3.11551	5.60686	0.837105	2.46127	8.99533
COCN_GLEAN_10000605	2.40113	0.793382	1.43221	0.381287	0.802954	0.50893
Cocos_nucifera_newGene_14925	7.1025	9.73774	9.14195	8.02818	10.5372	8.76419
CUFF31.174.1	9.51554	6.00549	9.39172	10.743	7.95852	6.16658
COCN_GLEAN_10017577	23.7718	24.2958	27.0052	21.2961	28.8638	24.6246
CUFF17.568.1	10.5255	13.8636	12.056	9.05533	9.86542	11.077
COCN_GLEAN_10005560	70.8913	101.257	90.2821	81.8186	100.363	116.205
COCN_GLEAN_10003953	199.598	132.021	196.341	69.3859	86.0171	165.975
COCN_GLEAN_10017030	3.30676	0.93786	0.719572	0.384713	0.595599	0.590987
Cocos_nucifera_newGene_2571	4.0839	3.24091	2.77943	3.07936	2.76206	2.09361
COCN_GLEAN_10016937	29.7863	60.1887	39.735	57.5455	83.2449	69.8215
Cocos_nucifera_newGene_14032	0.830401	0.357354	0.700164	1.35443	1.24911	0.670447
COCN_GLEAN_10006506	4.70536	2.09197	4.75739	3.08235	3.52847	2.64318
COCN_GLEAN_10013451	120.008	107.543	114.139	121.918	128.055	112.379
CUFF41.458.1	81.2755	89.2362	80.8758	89.9668	117.025	114.605
Cocos_nucifera_newGene_16531	4.46729	3.53931	4.04499	3.68676	4.73955	2.92689
COCN_GLEAN_10022032	31.0927	38.4393	27.7965	28.1037	31.9471	40.653
COCN_GLEAN_10011175	90.9464	81.6799	73.3432	121.124	99.2844	87.7932
COCN_GLEAN_10010601	2.09098	1.69483	1.42958	2.00466	1.1797	1.2662
CUFF9.791.1	30.6881	55.5461	36.617	26.6409	32.5707	39.8473
COCN_GLEAN_10002683	2.11315	5.20018	2.53158	2.64966	3.87486	4.78198
COCN_GLEAN_10015941	22.778	15.586	18.1409	14.1473	12.7035	9.72312
CUFF17.471.1	27.496	25.5081	27.7876	32.9767	27.6353	26.9108
COCN_GLEAN_10002444	80.4213	57.2115	73.0186	52.0042	47.8498	66.902
CUFF21.12.1	112.817	74.5038	81.2062	77.2146	61.4141	51.8249
CUFF11.198.1	5.89663	4.56885	4.81425	4.98366	3.50874	5.96842
CUFF53.113.1	19.5371	22.151	20.3186	20.5748	21.2266	18.901
Cocos_nucifera_newGene_1761	13.2469	7.26487	15.802	31.816	23.2187	34.8518
COCN_GLEAN_10023040	67.8075	79.579	62.3916	68.6436	64.5768	76.5245
COCN_GLEAN_10008262	99.0375	131.358	113.561	93.1005	125.949	134.991
CUFF9.754.1	2.98006	1.55246	3.01931	2.5872	3.6113	3.04229
Cocos_nucifera_newGene_12521	0.765444	0.604039	0.642113	0.682361	0.99797	0.867346
COCN_GLEAN_10012363	3.45459	4.00876	2.62383	4.62241	2.31456	3.69056
COCN_GLEAN_10012944	321.879	232.4	274.762	405.302	362.422	323.552
COCN_GLEAN_10008787	0.505731	1.34507	1.18344	0.788526	1.51828	0.906978
Cocos_nucifera_newGene_3172	1.313	0.668712	0.871592	1.54768	0.938197	1.00188
Cocos_nucifera_newGene_3589	0.703897	0.379519	1.02186	0.628827	1.28035	0.721581
COCN_GLEAN_10004522	20.3756	34.2388	29.2173	24.9448	25.193	29.0378
CUFF10.80.1	2.55437	11.5476	6.45496	4.53448	10.6481	11.2244
CUFF23.717.1	16.3691	18.5814	14.7854	30.2902	24.2364	36.1062
Cocos_nucifera_newGene_5079	0.982051	0.744995	1.30537	1.03689	1.38154	1.1144
COCN_GLEAN_10002831	11.4149	10.987	10.3558	8.87377	11.0093	10.2322
COCN_GLEAN_10004025	7.39112	0.346177	1.85244	0.877945	0.124527	0.09757
Cocos_nucifera_newGene_9855	1.82332	1.4427	1.25833	2.46464	1.58246	1.27371
COCN_GLEAN_10011635	13.0849	13.6436	20.8023	15.7909	8.94783	13.2535
COCN_GLEAN_10016977	3.40174	0.86344	1.56368	1.51527	1.53458	0.838465
Cocos_nucifera_newGene_4806	23.9464	24.4104	22.7723	22.8056	22.4767	21.2674
COCN_GLEAN_10019085	2.96811	2.95927	2.9737	4.12319	4.23979	1.35692
COCN_GLEAN_10018774	5.27298	10.9737	8.11726	10.149	11.5669	10.6052
Cocos_nucifera_newGene_6836	0.909016	0.957048	1.1158	1.14371	1.08801	0.866507
Cocos_nucifera_newGene_5734	4.04169	4.91646	3.29866	1.47779	2.99037	4.77234
Cocos_nucifera_newGene_11385	0.635867	0.61778	0.55492	0.739843	0.666338	0.456646
COCN_GLEAN_10003515	12.9582	14.0436	12.6053	9.04356	13.7674	12.6745
COCN_GLEAN_10022036	127.242	58.3418	120.325	189.374	205.285	172.327
Cocos_nucifera_newGene_7345	1.77069	3.12456	1.19797	1.57293	1.19051	1.41763
COCN_GLEAN_10001553	7.55585	8.59395	6.38689	8.35231	7.5973	7.83096
COCN_GLEAN_10016591	9.68647	8.7894	9.24422	9.3659	9.9745	8.3803
COCN_GLEAN_10011748	96.1749	44.8748	48.6188	81.6757	74.2834	64.0617
COCN_GLEAN_10001893	47.1161	58.2613	47.7369	61.3727	44.8386	52.6581
Cocos_nucifera_newGene_7561	2.47222	2.16008	3.11677	2.44623	1.70529	2.07791
COCN_GLEAN_10019523	1.68831	8.2609	2.47374	3.42475	2.98839	6.09531
COCN_GLEAN_10011784	19.7296	24.5149	26.666	17.0233	23.6154	28.4392
Cocos_nucifera_newGene_1996	1.68748	2.50804	1.63493	0.796344	0.76416	1.95129
COCN_GLEAN_10011969	12.8381	20.1965	16.6814	14.4458	16.444	16.2367
CUFF36.237.1	82.0294	170.973	53.7399	58.2911	52.5653	64.8525
Cocos_nucifera_newGene_8179	2.05252	0.630934	1.98448	2.46922	2.10658	1.34898
COCN_GLEAN_10007673	7.93117	7.72599	7.78311	5.49078	4.10472	6.59681
COCN_GLEAN_10012811	9.99701	6.29956	12.127	17.967	12.7122	5.85591
CUFF42.686.1	35.1019	37.9409	40.5832	36.0586	31.3996	30.8813
Cocos_nucifera_newGene_4933	18.3968	17.2179	15.9077	17.6291	13.1083	17.8015
COCN_GLEAN_10019575	9.09784	4.92413	8.75957	11.0678	8.65694	4.56837
CUFF36.414.1	36.0839	48.7332	62.5014	57.7697	89.1781	73.7938
CUFF31.311.2	18.8957	13.537	14.6733	10.6162	13.5086	8.93266
Cocos_nucifera_newGene_9323	5.78122	3.14819	4.09342	4.64571	3.21307	2.90565
CUFF51.265.1	2.98782	2.88606	2.57591	1.481	3.20903	1.91488
COCN_GLEAN_10021960	6.93189	17.7084	7.41941	4.4679	7.42117	16.984
Cocos_nucifera_newGene_1825	0.341902	1.17833	1.09783	0.606108	0.73782	1.17565
COCN_GLEAN_10011751	2.1402	3.06649	2.79442	3.997	4.69104	4.4429
Cocos_nucifera_newGene_9029	21.4471	17.3134	14.9282	16.0701	12.2297	17.7279
COCN_GLEAN_10006242	13.9636	13.2665	13.0279	12.4434	12.9776	11.6913
COCN_GLEAN_10019698	2.96368	1.674	1.35294	3.7805	1.6305	2.58129
COCN_GLEAN_10019618	10.6506	14.7589	12.8281	10.5804	14.3168	30.9554
COCN_GLEAN_10005864	18.2135	10.1408	7.14007	7.57867	8.41616	4.10301
COCN_GLEAN_10004818	29.8735	41.1018	24.2474	33.3272	24.7498	30.0794
Cocos_nucifera_newGene_14165	17.3859	15.9462	19.555	11.553	18.2212	20.2982
COCN_GLEAN_10020015	35.0627	10.4689	13.243	15.8333	19.1388	12.1586
CUFF46.363.1	25.5097	14.3032	13.9323	7.96004	5.97007	10.5579
CUFF14.81.3	26.0842	27.331	31.7613	27.8076	38.3346	30.8944
Cocos_nucifera_newGene_10363	4.53856	12.3277	4.62635	4.66126	5.04135	13.1532
COCN_GLEAN_10012122	93.1077	78.3292	119.768	81.7875	77.2093	73.8972
COCN_GLEAN_10010002	9.25783	2.97886	5.10039	5.0206	3.33857	8.31232
COCN_GLEAN_10020555	2.32335	2.39831	3.67258	1.55653	1.1708	2.41245
Cocos_nucifera_newGene_9338	4.81061	2.49449	3.28136	1.56934	1.70828	3.17223
Cocos_nucifera_newGene_1977	2.84646	3.96469	3.73911	2.35251	3.51037	2.93939
Cocos_nucifera_newGene_7532	19.0566	6.59255	10.4326	15.8518	10.8629	5.61908
CUFF39.222.1	7.3388	3.41991	5.92727	5.70576	2.47022	3.30854
CUFF40.436.2	42.5365	53.9283	52.7913	52.5275	55.5962	51.729
COCN_GLEAN_10011942	2.81379	4.08341	3.50885	4.18486	3.44521	2.61612
COCN_GLEAN_10024624	5.08286	5.50157	5.05086	3.48686	7.51037	4.48999
Cocos_nucifera_newGene_2053	360.892	348.919	377.947	370.438	445.819	403.963
COCN_GLEAN_10011177	3.86453	4.38945	3.45153	9.6879	4.24946	4.42036
CUFF26.205.1	172.73	247.665	237.477	271.486	199.953	232.796
COCN_GLEAN_10011925	8.2521	10.9073	10.5838	13.7006	14.2997	9.74649
COCN_GLEAN_10009111	39.3897	95.9683	44.7112	38.7344	47.5534	96.0452
COCN_GLEAN_10002497	6.34923	6.5423	5.52792	4.49265	4.45042	8.53796
Cocos_nucifera_newGene_16080	9.76389	9.45982	7.99442	9.19825	7.44749	8.32457
CUFF32.398.1	23.6871	16.1385	22.9437	28.646	17.8454	14.8499
CUFF19.650.1	1.8602	2.48245	2.12592	1.6543	2.98461	3.24517
COCN_GLEAN_10015512	140.933	46.0522	35.5879	55.6413	33.719	24.0315
CUFF27.486.3	29.712	32.5216	32.7145	32.4856	30.8441	24.4688
COCN_GLEAN_10016478	23.3211	25.3035	21.5399	14.5153	23.9331	31.4794
COCN_GLEAN_10001275	1.12334	2.18738	1.73285	0.925774	1.06573	1.19881
COCN_GLEAN_10002312	1.12402	0.199823	1.76262	7.0651	5.07381	2.60693
Cocos_nucifera_newGene_10224	6.05848	11.3452	8.17971	5.95513	7.10482	3.70844
CUFF14.273.1	44.2383	33.9643	56.7109	50.4862	44.7076	30.8193
COCN_GLEAN_10005590	11.8472	20.0777	20.1331	4.59442	11.5951	29.1407
CUFF20.614.1	20.3778	13.7338	12.531	17.937	17.1285	13.4884
COCN_GLEAN_10013495	18.8372	37.8245	27.9963	23.1119	29.8369	43.9273
CUFF39.256.1	11.5033	13.7694	11.0961	8.58167	13.1609	14.1268
COCN_GLEAN_10010222	6.25127	6.04665	7.39316	5.56756	6.90607	6.97602
COCN_GLEAN_10022537	31.7515	39.5241	43.5282	41.8188	47.1552	45.9944
COCN_GLEAN_10013752	108.282	156.426	111.289	70.7686	118.267	146.26
Cocos_nucifera_newGene_13254	0.10536	1.83214	1.34769	1.51937	1.48183	0.849849
Cocos_nucifera_newGene_11692	1.22396	0.665794	0.7592	1.43027	1.1363	1.00425
COCN_GLEAN_10010385	2.02047	1.71251	1.78805	1.61574	0.922296	0.855335
COCN_GLEAN_10001608	11.9736	8.8801	5.25321	5.4137	3.44821	5.44478
COCN_GLEAN_10010820	41.229	42.7866	41.2739	44.851	50.4638	55.3421
COCN_GLEAN_10015851	244.19	176.942	199.729	474.05	577.671	437.107
Cocos_nucifera_newGene_5438	7.48	4.89755	5.978	4.12388	7.31953	6.48352
Cocos_nucifera_newGene_4206	2.18984	0.596798	1.7236	5.97614	3.43049	1.13934
CUFF30.193.1	39.5672	34.2568	36.9005	26.1887	28.3926	30.8797
COCN_GLEAN_10012561	0.992051	2.88459	1.20244	1.52601	1.64478	1.01207
COCN_GLEAN_10006371	10.219	3.91518	9.05995	22.7469	8.91999	6.0103
COCN_GLEAN_10005036	25.5509	28.2784	25.409	27.8581	24.97	23.1331
COCN_GLEAN_10008481	12.7001	12.0818	13.0278	8.51495	9.42283	7.21028
COCN_GLEAN_10018205	1.88794	2.41261	1.47229	4.06606	3.37895	3.6087
Cocos_nucifera_newGene_15210	1.17958	1.67116	1.33186	1.27951	2.39344	1.73384
COCN_GLEAN_10024764	4.71438	2.67505	5.40156	2.57374	4.73313	4.33179
COCN_GLEAN_10008877	1.61712	3.7874	4.14615	3.74569	4.83568	5.24717
COCN_GLEAN_10018676	8.42786	5.27411	6.34384	10.9388	8.37804	7.31195
Cocos_nucifera_newGene_1013	2.22304	0.920418	1.37239	1.50057	1.36009	1.11541
Cocos_nucifera_newGene_9690	2.03424	1.12543	2.06912	1.03073	2.56357	2.23642
Cocos_nucifera_newGene_15899	1.40606	3.23179	3.16459	3.73761	3.22029	3.0111
CUFF36.601.2	89.9005	78.4757	101.7	78.549	101.493	74.9604
Cocos_nucifera_newGene_7185	0.972588	1.22788	1.54225	0.671578	1.5701	1.14942
COCN_GLEAN_10013921	66.3941	123.827	65.2681	34.345	60.561	85.9186
Cocos_nucifera_newGene_3127	1.23006	1.9779	1.27971	0.480372	1.09884	1.67432
Cocos_nucifera_newGene_5798	3.97653	3.99688	5.19947	3.131	3.19698	3.97926
COCN_GLEAN_10018153	1.92104	2.34629	0.621069	0.478119	0.639674	0.95383
COCN_GLEAN_10011801	28.9718	52.8516	27.4965	34.6963	35.399	42.7926
[truncated: 18,912 more rows]

## Sheet: TableS6A
Table S6A 1003 DEGs in RNA-seq under K0 and Kck
#ID	Kck-1_Count	Kck-2_Count	Kck-3_Count	K0-1_Count	K0-2_Count	K0-3_Count	Kck-1_FPKM	Kck-2_FPKM	Kck-3_FPKM	K0-1_FPKM	K0-2_FPKM	K0-3_FPKM	Pvalue	log2FC	regulated
Cocos_nucifera_newGene_11517	109	157	137	309	258	346	1.0571	1.55517	1.34705	3.13055	2.52537	3.21914	8.70233e-06	-1.07371	down
COCN_GLEAN_10011074	150	93	112	30	59	63	7.92694	4.98717	5.99601	1.65317	3.09329	3.17197	0.00306829	0.910784	up
Cocos_nucifera_newGene_12355	1493	935	961	669	622	686	11.7742	6.38471	6.84914	7.05127	3.65446	5.20793	0.00489396	0.646314	up
CUFF46.363.1	636	349	343	191	148	275	25.5097	14.3032	13.9323	7.96004	5.97007	10.5579	0.00314565	0.857091	up
CUFF1.464.1	90	115	164	203	470	430	6.66714	8.68838	12.3731	15.7748	35.1634	30.646	2.78379e-05	-1.26309	down
COCN_GLEAN_10003330	59	70	63	200	231	125	1.37183	1.66353	1.49366	4.87684	5.44797	2.78818	6.49411e-06	-1.28695	down
COCN_GLEAN_10021650	23	23	28	80	51	47	0.436434	0.444294	0.530871	1.59338	0.965561	0.855549	0.00370823	-0.951872	down
COCN_GLEAN_10007359	273	237	315	385	762	604	10.5773	9.37154	12.3958	15.5793	29.7372	22.4334	0.00016102	-0.965276	down
COCN_GLEAN_10010635	209	26	29	12	9	28	2.02002	0.250112	0.274489	0.116886	0.086617	0.257103	0.00595035	0.997418	up
COCN_GLEAN_10003132	2837	4835	2437	6404	5656	6183	72.9727	126.981	63.4921	171.809	146.279	152.168	0.00308289	-0.765868	down
COCN_GLEAN_10003139	281	305	455	1187	1423	1330	16.1167	17.8525	26.4096	71.011	82.0782	73.0036	9.08845e-15	-1.75565	down
COCN_GLEAN_10014701	86	62	49	281	262	128	1.7911	1.30229	1.0214	6.11703	5.48285	2.53701	1.17078e-05	-1.37655	down
COCN_GLEAN_10004488	49	56	42	130	82	86	0.704827	0.822597	0.616649	1.98105	1.2	1.19199	0.00490337	-0.844161	down
Cocos_nucifera_newGene_12964	47	53	96	337	507	63	0.705466	0.813854	1.43134	5.36676	7.81961	0.895154	0.000384603	-1.2829	down
CUFF16.28.1	40	32	50	14	14	16	0.516003	0.419732	0.658212	0.180903	0.173781	0.196592	0.0044355	0.96674	up
Cocos_nucifera_newGene_15465	40	34	27	7	7	13	1.66223	1.45525	1.11589	0.273491	0.270437	0.518484	0.00176223	1.11523	up
COCN_GLEAN_10023591	2272	909	1663	4075	2648	2740	45.1811	18.4482	33.4867	84.5141	52.9339	52.1283	0.004874	-0.822682	down
Cocos_nucifera_newGene_10427	357	482	388	152	235	167	3.02703	4.39014	3.38935	1.76787	2.05636	1.93877	7.52584e-05	0.963383	up
Cocos_nucifera_newGene_1183	57	78	42	245	276	124	1.69079	2.3898	1.26605	7.68992	8.36744	3.57198	6.12268e-06	-1.43238	down
Cocos_nucifera_newGene_1186	215	113	139	74	87	52	8.00881	4.29822	5.20717	2.82951	3.2241	1.83694	0.00507062	0.844062	up
COCN_GLEAN_10022728	150	220	148	371	272	377	2.23967	3.34379	2.23516	5.7791	4.07703	5.38797	0.000575505	-0.879499	down
CUFF1.2021.1	6707	3559	7530	12662	18398	13180	650.368	352.365	739.557	1280.72	1793.84	1222.98	1.75544e-05	-1.14689	down
COCN_GLEAN_10013666	427	580	313	109	161	222	32.4762	45.0294	24.0799	8.63684	12.292	16.1456	8.9665e-05	1.12405	up
COCN_GLEAN_10013665	696	748	674	2135	1946	1372	22.2219	24.3875	21.7883	71.1223	62.4825	41.9153	2.36627e-08	-1.26617	down
COCN_GLEAN_10017759	258	391	292	388	620	556	12.8273	19.8732	14.7043	20.1364	31.0306	26.4827	0.00663458	-0.67067	down
COCN_GLEAN_10008118	2017	2178	2009	10636	11775	7123	56.8016	62.6336	57.3196	312.507	333.521	191.976	1.94872e-19	-2.05261	down
COCN_GLEAN_10001430	908	774	781	1499	1723	1352	19.6505	17.11	17.1155	33.8565	37.5084	28.0124	4.28806e-06	-0.874044	down
COCN_GLEAN_10018099	633	1449	649	2768	2985	2586	32.0727	75.0062	33.3322	146.448	152.222	125.494	3.72003e-06	-1.33416	down
CUFF29.144.1	653	635	650	320	325	523	28.1471	27.9423	28.3832	14.3902	14.0763	21.5623	0.00777477	0.61194	up
COCN_GLEAN_10024316	10246	7194	7685	4450	4684	5304	165.598	118.716	125.801	75.0073	76.1144	82.0144	0.000427544	0.692845	up
COCN_GLEAN_10012039	34	84	97	140	148	219	0.576086	1.49207	1.71093	2.54645	2.58696	3.65555	0.00339061	-0.941956	down
COCN_GLEAN_10010888	202	140	182	294	319	236	4.48266	3.17832	4.08636	6.81214	7.13996	5.02634	0.00665639	-0.655507	down
COCN_GLEAN_10020942	309	184	104	50	24	52	7.53081	4.58347	2.54958	1.25549	0.574719	1.21061	9.75066e-06	1.49691	up
Cocos_nucifera_newGene_14078	46	41	56	158	114	80	1.21425	1.10853	1.50652	4.36758	3.04027	2.01766	0.000722719	-1.04318	down
COCN_GLEAN_10010308	789	541	977	295	409	320	36.3122	25.4081	45.5252	14.1405	18.9101	14.0849	9.61746e-05	0.972008	up
COCN_GLEAN_10002393	226	32	50	32	28	23	6.14048	0.881771	1.35301	0.896981	0.744944	0.59114	0.00983473	0.942496	up
COCN_GLEAN_10011712	560	730	570	1104	990	768	32.2487	42.9618	33.2405	66.3923	57.403	42.3509	0.00920626	-0.599542	down
COCN_GLEAN_10015092	754	2315	726	285	305	762	98.3462	308.324	95.8943	38.7621	39.8828	95.113	0.00535929	0.963678	up
CUFF9.617.1	742	972	788	1462	1387	1189	17.8096	23.8461	19.1574	36.641	33.5101	27.3298	0.00113269	-0.675757	down
COCN_GLEAN_10024431	174	170	352	607	904	768	19.8321	19.7263	40.5887	72.1556	103.705	83.8515	3.21778e-07	-1.43811	down
COCN_GLEAN_10023425	488	571	561	652	966	1253	20.2937	24.2515	23.6591	28.3041	40.4608	49.9547	0.00161803	-0.756802	down
Cocos_nucifera_newGene_7718	47	59	58	19	22	27	2.56207	3.33661	3.23464	1.08245	1.18767	1.39264	0.00401857	0.913714	up
COCN_GLEAN_10017494	419	502	320	967	1069	757	7.62422	9.31959	5.89567	18.3489	19.563	13.1816	9.41799e-06	-1.068	down
COCN_GLEAN_10016475	84	52	61	190	319	121	6.5037	4.05016	4.72826	15.3844	24.8899	8.94956	5.4684e-05	-1.28452	down
CUFF37.461.1	148	201	328	1090	807	628	2.58998	3.59557	5.8285	19.9502	14.2413	10.5454	1.13903e-07	-1.55933	down
COCN_GLEAN_10013555	58	87	116	25	31	52	9.41682	14.5041	19.1876	4.14313	4.97414	8.0138	0.00698501	0.885636	up
COCN_GLEAN_10021110	115	59	55	211	268	277	4.00651	2.08737	1.93826	7.67701	9.4091	9.25287	9.45488e-07	-1.42051	down
CUFF9.717.1	112	82	67	39	34	41	2.15475	1.60918	1.29783	0.779989	0.643739	0.752659	0.00290401	0.896477	up
Cocos_nucifera_newGene_7913	78	55	96	170	115	206	2.02301	1.37072	2.4001	4.37317	2.84258	4.87707	0.00172167	-0.918633	down
Cocos_nucifera_newGene_13122	229	182	193	226	409	387	2.51445	2.49247	2.2136	3.23402	5.28199	4.96501	0.00681051	-0.686498	down
COCN_GLEAN_10002561	9120	6569	8813	19740	17805	16786	396.557	291.654	388.141	895.322	778.459	698.406	3.27638e-08	-1.1049	down
COCN_GLEAN_10016225	648	865	613	1313	1611	1446	28.6041	38.9904	27.4067	60.4786	71.5366	61.0993	2.45054e-06	-0.98609	down
COCN_GLEAN_10000059	43	28	91	4	19	17	3.56747	2.40643	7.68569	0.299517	1.56404	1.34536	0.00489972	1.0265	up
COCN_GLEAN_10008534	119	37	51	6	8	8	13.8157	4.36677	5.96753	0.647683	0.917411	0.838092	6.2928e-07	1.79076	up
COCN_GLEAN_10024185	882	664	691	1170	1163	1211	76.6712	58.9053	60.8165	106.132	101.659	100.71	0.000508752	-0.661138	down
COCN_GLEAN_10008942	66	76	104	196	251	133	1.80978	2.12557	2.89058	5.60886	6.92948	3.4736	0.000395591	-1.0329	down
COCN_GLEAN_10012420	99	70	103	25	44	38	3.16947	2.27373	3.32107	0.814562	1.39415	1.13603	0.000878425	1.01086	up
COCN_GLEAN_10017283	313	378	409	924	879	723	6.86633	8.46552	9.08682	21.1514	19.3903	15.1813	1.27097e-07	-1.13282	down
COCN_GLEAN_10001318	117	83	74	48	44	37	2.1142	1.52381	1.34598	0.905798	0.792443	0.633988	0.00617299	0.815698	up
CUFF37.339.2	5853	6774	5475	12550	11216	12707	144.438	170.691	136.863	323.044	278.336	300.068	3.71019e-08	-0.990462	down
CUFF39.309.1	112	153	177	53	53	99	4.02201	5.59729	6.43286	1.96166	1.87998	3.38812	0.00505369	0.83948	up
CUFF28.591.1	32	76	80	251	174	124	0.843844	2.07118	2.15773	7.02695	4.70612	3.18127	0.000472944	-1.14957	down
COCN_GLEAN_10023070	73	57	47	31	22	22	1.86673	1.48834	1.20067	0.805776	0.561728	0.533418	0.00770443	0.863488	up
CUFF19.716.1	251	414	252	953	824	545	10.3303	17.3801	10.4793	40.9246	34.0972	21.4452	3.97557e-05	-1.14691	down
CUFF9.493.1	1993	2220	1978	847	1148	1681	43.7652	49.7754	43.993	19.3829	25.3481	35.3195	0.00903105	0.627074	up
COCN_GLEAN_10002312	23	4	35	135	101	55	1.12402	0.199823	1.76262	7.0651	5.07381	2.60693	0.000790451	-1.22173	down
Cocos_nucifera_newGene_1502	187	73	55	38	34	36	3.14161	1.23653	0.913715	0.651511	0.56244	0.577807	0.00470068	0.979081	up
COCN_GLEAN_10000223	230	117	192	48	41	59	5.68234	2.94426	4.80693	1.22588	1.01511	1.37565	1.03239e-06	1.44	up
CUFF33.250.1	256	282	308	606	972	865	18.0863	20.3308	22.0147	44.6818	69.0586	58.4648	2.16495e-10	-1.40965	down
COCN_GLEAN_10014638	359	295	360	1027	852	451	15.2779	12.8027	15.5157	45.6634	36.5145	18.3883	0.000281341	-1.02937	down
COCN_GLEAN_10024925	5834	4279	4097	9300	10775	7585	128.118	95.9343	91.1126	213.013	237.9	159.38	4.35177e-05	-0.907986	down
COCN_GLEAN_10017410	817	628	468	340	382	393	16.0644	12.6012	9.32113	6.95654	7.55017	7.39137	0.00680232	0.644318	up
COCN_GLEAN_10017416	3804	4119	4727	6037	7087	6149	70.4021	77.8359	88.6232	116.544	131.886	108.902	0.000459206	-0.615222	down
COCN_GLEAN_10021199	1047	1041	1583	778	570	664	22.3579	22.7014	34.2478	17.3122	12.2303	13.5542	0.00277007	0.713763	up
COCN_GLEAN_10016703	3340	2321	2421	11254	5418	2523	69.713	49.4457	51.1699	244.994	113.696	50.3871	0.0056998	-0.925639	down
Cocos_nucifera_newGene_1291	174	243	207	481	394	389	0.817826	1.16521	0.982558	2.3606	1.86502	1.74982	4.38578e-05	-0.948446	down
COCN_GLEAN_10016708	88	109	141	339	613	376	6.68511	8.51638	10.9061	27.0445	47.1987	27.5507	1.27407e-09	-1.67079	down
COCN_GLEAN_10002024	555	330	544	1820	2070	1155	9.93466	6.03252	9.85388	33.9874	37.2617	19.7805	5.96125e-09	-1.56987	down
COCN_GLEAN_10023652	111	70	153	165	347	259	2.41783	1.5554	3.37278	3.75408	7.62881	5.42006	0.0015083	-0.967949	down
CUFF32.456.1	677	946	567	1414	1258	1025	19.1592	27.3269	16.2331	41.7485	35.8015	27.7713	0.00482256	-0.699589	down
COCN_GLEAN_10015830	391	167	297	537	832	396	4.78893	2.08589	3.68695	6.86072	10.2528	4.63308	0.00532217	-0.850671	down
COCN_GLEAN_10012821	17830	7164	9635	3852	3734	6151	991.836	406.858	542.786	223.466	208.799	327.375	0.000445642	1.02896	up
COCN_GLEAN_10015832	127	168	171	319	565	347	2.20946	2.98639	3.02514	5.80685	9.92621	5.80039	3.93307e-06	-1.22046	down
COCN_GLEAN_10018975	563	504	488	902	957	975	11.5192	10.5244	10.1091	19.2506	19.7032	19.1052	5.53048e-07	-0.860029	down
CUFF36.60.1	253	227	151	96	64	102	2.66418	2.44774	1.60625	1.05674	0.676753	1.02778	0.000446909	0.994001	up
CUFF52.354.1	3049	2845	2955	20771	23738	10312	69.0346	65.7552	67.7521	490.487	540.396	223.397	2.83933e-16	-2.23382	down
COCN_GLEAN_10017998	305	288	254	121	156	179	14.7229	14.1528	12.3728	6.08275	7.57076	8.26179	0.000861625	0.758289	up
COCN_GLEAN_10016808	665	721	610	1670	1036	777	14.5839	16.1599	13.5613	38.233	22.859	16.3252	0.00941303	-0.716784	down
CUFF48.40.1	2089	1785	1827	4199	3888	3499	26.3674	22.9984	23.3598	55.2805	49.3529	42.2574	4.53855e-08	-1.00312	down
COCN_GLEAN_10005721	2709	3417	2550	6318	6307	4345	77.0846	99.3027	73.4885	187.547	180.489	118.316	7.9055e-05	-0.9068	down
COCN_GLEAN_10005891	922	1172	540	193	231	343	62.3093	80.9188	36.9344	13.567	15.6501	22.1601	9.7139e-07	1.40832	up
COCN_GLEAN_10021973	211	226	102	85	78	74	19.5275	21.3515	9.50132	8.17192	7.26649	6.55192	0.00328263	0.887779	up
Cocos_nucifera_newGene_16235	305	115	223	2211	1562	556	1.96133	0.773393	1.47651	16.8958	11.6407	3.87817	3.95064e-08	-1.88155	down
COCN_GLEAN_10022237	374	358	205	141	153	187	6.44301	6.29575	3.56884	2.52426	2.64127	3.083	0.00405681	0.77127	up
COCN_GLEAN_10023544	2020	396	649	372	493	205	56.3084	11.2464	18.3166	10.8048	13.8113	5.46364	0.0089175	0.921036	up
COCN_GLEAN_10021781	218	382	423	685	1087	1858	10.2061	18.3178	20.147	33.5618	51.3709	83.5775	2.76674e-06	-1.43487	down
COCN_GLEAN_10015116	209	95	150	222	326	325	15.0284	6.96562	10.9215	16.6789	23.6192	22.4173	0.0045543	-0.805061	down
Cocos_nucifera_newGene_11353	51	53	55	156	115	71	1.02803	1.17545	1.13491	3.21854	1.6539	0.911966	0.00441736	-0.886769	down
COCN_GLEAN_10018545	15014	8804	13370	2744	3065	6239	1913.18	1145.34	1725.51	364.648	392.58	760.604	7.18942e-06	1.28571	up
COCN_GLEAN_10011146	8146	3027	4887	13015	11723	15072	249.33	94.5755	151.493	415.512	360.795	441.438	0.000104848	-1.10577	down
COCN_GLEAN_10011148	548	188	135	44	115	72	13.4421	4.70277	3.34009	1.12418	2.82836	1.68331	0.000798877	1.18023	up
COCN_GLEAN_10003286	402	47	140	14	32	33	15.8997	1.88875	5.58587	0.558969	1.26598	1.22974	4.88305e-05	1.47995	up
COCN_GLEAN_10004774	711	382	318	1299	1032	1431	35.0954	19.209	15.8914	66.8284	51.2067	67.5606	1.86088e-05	-1.20115	down
COCN_GLEAN_10004772	714	896	774	1235	1535	1258	31.901	40.8766	35.0541	57.5727	69.0025	53.8302	0.000139661	-0.741197	down
COCN_GLEAN_10000641	86	132	108	424	350	509	1.8263	2.8762	2.33319	9.4447	7.50276	10.3857	2.57054e-12	-1.74777	down
COCN_GLEAN_10018062	3	12	3	28	57	68	0.44235	1.70845	0.323343	4.37043	8.52787	9.74045	1.92618e-05	-1.55854	down
COCN_GLEAN_10001116	22	14	18	37	78	107	2.5598	1.65844	2.11325	4.50728	9.24141	12.1441	7.33337e-05	-1.36636	down
COCN_GLEAN_10005915	642	355	473	326	189	231	29.554	16.6693	22.0197	15.6347	8.73348	10.1641	0.00678223	0.75546	up
CUFF2.200.1	1085	882	852	1652	1709	1711	30.4053	25.2129	24.1653	48.2794	48.1317	45.8767	3.38996e-06	-0.837745	down
COCN_GLEAN_10013790	101	204	203	670	742	308	8.99509	18.6939	18.4481	62.7321	66.9414	26.4134	1.79059e-05	-1.35785	down
COCN_GLEAN_10018661	5551	1474	3659	7656	10453	8218	162.637	44.073	108.565	233.968	307.947	230.397	0.00120406	-1.01892	down
COCN_GLEAN_10018660	4247	2730	3408	5661	5821	5750	107.467	70.5317	87.3572	149.416	148.109	139.232	0.000451028	-0.714778	down
COCN_GLEAN_10015321	291	208	191	520	436	479	6.58654	4.80844	4.36809	12.2852	9.94568	10.3812	2.79395e-05	-0.979831	down
COCN_GLEAN_10000985	7187	9013	6304	10175	10249	17364	138.167	176.918	122.74	204.029	198.113	319.419	0.00540959	-0.684083	down
COCN_GLEAN_10009750	311	313	264	535	618	487	8.69313	8.93018	7.47054	15.6248	17.4146	13.0495	3.46113e-05	-0.852503	down
COCN_GLEAN_10003361	265	336	272	491	535	509	11.4501	14.8543	11.9057	22.1813	23.273	21.0889	8.50973e-05	-0.789842	down
COCN_GLEAN_10019273	106	161	167	380	243	245	1.07354	1.67557	1.71931	4.03669	2.49065	2.38012	0.00180074	-0.870452	down
COCN_GLEAN_10003025	596	531	342	247	221	331	20.9805	19.0889	12.1863	9.05838	7.81391	11.1584	0.00638877	0.709943	up
COCN_GLEAN_10020533	2351	2007	1940	710	1274	1421	109.609	95.548	91.6227	34.4897	59.7191	63.3974	0.00263179	0.739625	up
COCN_GLEAN_10011034	413	172	245	89	84	141	11.7551	4.9798	7.04268	2.62972	2.39197	3.83123	0.000672267	1.04452	up
COCN_GLEAN_10004558	134	80	34	390	197	133	4.025	2.44225	1.01254	12.2322	5.95897	3.80606	0.00424713	-1.00828	down
Cocos_nucifera_newGene_4887	1040	593	1259	3208	3710	2292	17.3773	11.0666	19.1618	48.3938	53.6964	30.2889	1.99226e-07	-1.43101	down
Cocos_nucifera_newGene_4886	25	31	52	210	305	134	0.864182	1.09782	1.82396	7.57913	10.6242	4.43337	2.17634e-09	-1.92701	down
COCN_GLEAN_10010646	3325	2074	1972	862	741	1368	51.9787	33.0998	31.2104	14.0451	11.6457	20.4587	7.92617e-05	1.06205	up
COCN_GLEAN_10010641	113	69	78	180	226	141	2.60619	1.60938	1.81519	4.33236	5.2471	3.11481	0.00106735	-0.920679	down
Cocos_nucifera_newGene_3824	590	751	515	1478	1509	1135	6.66471	10.3106	7.48757	13.0063	14.1057	12.3823	3.02967e-06	-1.06892	down
COCN_GLEAN_10019707	779	882	776	2834	1808	1155	26.9926	31.1961	27.2376	102.497	63.0104	38.3174	0.000199269	-1.06518	down
COCN_GLEAN_10016884	133	147	89	257	208	202	1.61375	1.81864	1.09309	3.2467	2.54008	2.34702	0.00404147	-0.763784	down
COCN_GLEAN_10016883	104	114	80	255	236	171	3.23327	3.60376	2.50757	8.29191	7.39849	5.07922	0.000143733	-1.01378	down
COCN_GLEAN_10016882	471	753	488	1924	2498	1498	19.2461	31.4042	20.2056	82.0399	102.688	58.5952	1.75086e-09	-1.56378	down
COCN_GLEAN_10022412	83	65	74	322	208	112	3.99978	3.16061	3.58039	16.1847	10.0716	5.12833	0.000247225	-1.17754	down
Cocos_nucifera_newGene_10453	348	329	240	181	160	194	3.6723	3.54265	2.56317	1.9903	1.69398	1.95993	0.00633761	0.64351	up
COCN_GLEAN_10009792	153	71	34	16	12	23	6.10432	2.86415	1.34674	0.648935	0.447971	0.842407	0.000262141	1.3143	up
COCN_GLEAN_10005205	553	621	432	1465	867	632	15.147	17.3702	11.9617	41.8613	23.8607	16.5462	0.00938608	-0.758514	down
Cocos_nucifera_newGene_544	120	267	149	165	491	609	1.44624	3.07719	1.72538	2.07664	5.90073	7.1353	0.00943501	-0.874507	down
CUFF36.508.1	187	82	103	35	78	34	9.08968	4.03092	5.0671	1.77762	3.79095	1.54812	0.00855081	0.889175	up
CUFF27.97.1	283	77	168	59	23	40	8.91083	2.454	5.35762	1.92333	0.708142	1.18261	0.000189715	1.30614	up
Cocos_nucifera_newGene_14106	319	174	260	81	103	170	10.5313	5.86968	8.69391	2.78775	3.39683	5.36973	0.00493791	0.831605	up
Cocos_nucifera_newGene_4431	230	180	179	110	104	125	1.52675	1.22039	1.20346	0.761316	0.696747	0.790755	0.00522342	0.65999	up
COCN_GLEAN_10024832	416	269	333	179	105	123	22.0943	14.5924	17.9385	9.91869	5.59652	6.21865	0.000124182	1.04973	up
CUFF36.583.1	290	267	456	841	822	410	8.61721	8.09641	13.7423	26.0969	24.589	11.6719	0.00301718	-0.871512	down
COCN_GLEAN_10017762	2457	1868	2142	1154	1088	1422	52.2668	40.5682	46.1503	25.5923	23.264	28.9369	0.000263966	0.712452	up
COCN_GLEAN_10000310	60	66	79	1286	923	211	2.94489	3.30847	3.96103	66.807	46.1854	10.0187	9.08052e-11	-2.27021	down
COCN_GLEAN_10003460	703	818	875	940	1286	1609	26.7409	31.7696	33.6941	37.2883	49.1731	58.5765	0.00402204	-0.64319	down
COCN_GLEAN_10003465	6140	9660	6124	16520	13543	18578	43.9471	70.5929	44.3923	123.326	97.4595	127.23	1.06338e-05	-1.05023	down
COCN_GLEAN_10003466	239	255	232	645	532	558	10.6931	11.6665	10.5202	30.1801	24.0064	23.9784	4.27649e-09	-1.19735	down
COCN_GLEAN_10018355	57	75	103	157	209	167	1.88058	2.51387	3.41219	5.40237	6.93158	5.25809	0.000213733	-1.01813	down
COCN_GLEAN_10004609	5946	6296	5915	9190	11532	9206	167.05	180.609	168.332	269.302	325.787	247.509	3.63661e-05	-0.721312	down
COCN_GLEAN_10017568	110	104	96	50	44	32	1.06985	1.02964	0.945886	0.497724	0.425402	0.28998	0.000480817	1.00459	up
COCN_GLEAN_10017565	63	103	100	335	475	175	2.44225	4.05756	3.90331	13.5473	18.5496	6.48883	4.23993e-06	-1.45318	down
COCN_GLEAN_10011810	5588	2307	3417	10455	10988	7723	356.014	150.022	220.485	694.744	703.831	470.78	3.68899e-05	-1.16329	down
COCN_GLEAN_10011751	101	142	130	181	220	219	2.1402	3.06649	2.79442	3.997	4.69104	4.4429	0.00410178	-0.683505	down
CUFF50.226.1	251	211	233	361	611	348	8.91542	7.65797	8.36876	13.3731	21.832	11.8154	0.00113625	-0.832735	down
CUFF9.516.3	181	110	181	341	409	182	10.8915	6.74059	10.994	21.3638	24.7235	10.4835	0.00696397	-0.813076	down
Cocos_nucifera_newGene_13058	116	134	104	46	37	27	2.91209	3.47917	2.7653	0.991625	0.756076	0.521529	1.23182e-05	1.29218	up
Cocos_nucifera_newGene_10625	273	108	171	85	47	90	1.33935	0.538182	0.84858	0.431702	0.229061	0.421455	0.00431749	0.922204	up
COCN_GLEAN_10016027	3048	3394	3680	9980	9071	6247	211.353	240.338	258.463	721.934	632.53	414.553	8.51187e-08	-1.22588	down
COCN_GLEAN_10015045	493	739	754	833	1134	1091	5.67845	8.68892	8.79415	10.0082	13.1375	12.0272	0.00971224	-0.592003	down
COCN_GLEAN_10014310	1648	1934	1637	3301	3863	2566	27.3994	32.8354	27.5601	57.2485	64.5727	40.8147	6.80287e-05	-0.85764	down
COCN_GLEAN_10021881	44	72	24	121	161	159	0.926319	1.5571	0.512078	2.67033	3.43411	3.23017	0.000111405	-1.24383	down
COCN_GLEAN_10007380	20	17	32	266	202	160	0.307787	0.277993	0.505824	4.44832	3.25607	2.45881	4.73831e-16	-2.48228	down
Cocos_nucifera_newGene_16343	108	79	82	43	37	51	6.27087	4.62067	5.06092	2.58537	2.12889	2.77891	0.00566774	0.798027	up
COCN_GLEAN_10004437	77	48	49	218	291	180	1.78688	1.12316	1.13998	5.28482	6.80518	3.99414	5.17596e-09	-1.65613	down
Cocos_nucifera_newGene_5812	205	115	165	71	101	64	5.49657	3.14145	4.48308	1.97422	2.72453	1.63868	0.00566378	0.797828	up
COCN_GLEAN_10018437	230	45	53	605	657	160	4.23453	0.828278	0.971434	11.6089	12.1565	2.80376	0.00120047	-1.17782	down
COCN_GLEAN_10001260	315	217	198	89	103	105	16.4001	11.5087	10.4271	4.79975	5.36469	5.23873	2.63153e-05	1.07254	up
COCN_GLEAN_10007397	146	100	137	190	399	275	4.66015	3.24505	4.42885	6.30222	12.7996	8.39488	0.000393607	-0.995911	down
Cocos_nucifera_newGene_13220	5664	5639	6317	19560	28152	22142	71.8041	74.3911	79.3575	255.273	360.977	263.736	2.5461e-23	-1.88514	down
CUFF44.129.2	230	425	329	632	1184	1141	8.42314	15.8802	12.1932	24.1321	43.5947	40.0003	1.28424e-06	-1.34022	down
COCN_GLEAN_10022142	151	141	142	45	60	99	4.14755	3.95992	3.9569	1.28097	1.64821	2.59204	0.00352708	0.845358	up
COCN_GLEAN_10024668	1128	466	1025	4626	2601	2460	26.0645	10.9963	23.9841	111.548	60.4529	54.3994	9.91065e-07	-1.50352	down
COCN_GLEAN_10024663	395	570	532	813	750	736	20.599	30.3355	28.1073	44.234	39.3305	36.7093	0.00492753	-0.60477	down
COCN_GLEAN_10008505	1526	725	1886	9703	9266	7082	45.803	22.2184	57.3307	303.841	279.694	203.429	2.48856e-14	-2.19025	down
CUFF1.1851.1	9	3	13	49	59	27	0.643916	0.198053	0.94355	3.84248	4.41036	1.91341	0.000209854	-1.34533	down
COCN_GLEAN_10006059	2288	2043	2225	3595	3667	3068	41.0202	37.4006	40.4004	67.2379	66.1255	52.6348	0.000177123	-0.663441	down
COCN_GLEAN_10011410	220	147	162	429	367	517	3.00096	2.04857	2.234	6.10959	5.03023	6.75582	6.8534e-07	-1.19223	down
COCN_GLEAN_10016476	31	41	79	363	167	259	0.517767	0.699164	1.34823	6.44531	2.85334	4.21016	9.03072e-08	-1.75178	down
COCN_GLEAN_10003758	1770	887	1321	3242	2598	1931	32.8166	16.7902	24.8068	62.6927	48.427	34.2433	0.0018742	-0.852782	down
COCN_GLEAN_10000470	1976	626	1286	4286	3950	2546	77.8848	25.1808	51.3371	176.214	156.531	96.0213	0.000188835	-1.16442	down
CUFF24.213.1	3981	5443	3230	13308	12263	9848	106.641	148.888	87.6508	371.879	330.339	252.45	2.89291e-08	-1.34304	down
COCN_GLEAN_10025015	2281	2299	2209	6982	6435	4022	55.4177	57.0317	54.3395	176.924	157.209	93.4995	1.90569e-07	-1.24506	down
Cocos_nucifera_newGene_9124	484	278	258	123	128	123	4.63602	2.71892	2.50029	1.22455	1.22786	1.12136	1.73759e-05	1.16597	up
COCN_GLEAN_10011608	12	27	13	51	44	44	0.558657	1.38251	0.646598	2.64281	2.19726	2.11248	0.00537192	-0.963049	down
COCN_GLEAN_10011609	345	600	318	646	749	826	12.5662	22.3734	11.7515	24.6068	27.4796	28.8661	0.00560553	-0.725535	down
COCN_GLEAN_10024857	2154	2246	1901	3235	5552	3335	36.4706	38.8314	32.6031	57.1383	94.5381	54.0444	0.000248658	-0.869562	down
Cocos_nucifera_newGene_5893	2478	2026	2270	4960	5256	5692	28.6785	23.7361	26.3786	59.6609	62.1193	63.4047	2.02515e-13	-1.21058	down
COCN_GLEAN_10005658	209	166	217	428	634	487	6.7016	5.44233	7.05513	14.319	20.4783	14.9545	1.88898e-08	-1.27798	down
COCN_GLEAN_10004448	123	62	110	363	202	171	3.66182	1.86877	3.3068	11.269	6.03891	4.86168	0.00102839	-1.03856	down
CUFF38.299.1	1562	2249	2175	2802	2697	3619	16.6086	24.429	23.4328	31.0834	28.8481	36.8355	0.00659143	-0.588253	down
COCN_GLEAN_10009960	203	255	234	288	493	396	2.49974	3.20886	2.9119	3.69899	6.10853	4.66085	0.00345159	-0.706395	down
COCN_GLEAN_10023472	880	350	773	1811	2922	2226	22.5677	9.16845	20.0838	48.4738	75.381	54.6513	3.06004e-07	-1.4829	down
COCN_GLEAN_10019779	2502	2920	2812	7379	8258	7821	53.6512	63.924	61.0754	165.029	178.055	160.478	1.2295e-19	-1.47585	down
COCN_GLEAN_10015217	527	210	275	483	3463	1130	9.48597	3.86244	5.0087	9.06531	62.7463	19.48	9.68707e-05	-1.39587	down
COCN_GLEAN_10019771	92	288	200	16	59	33	7.81262	25.1685	17.2706	1.40133	5.02251	2.66887	1.79212e-05	1.50642	up
CUFF19.161.1	810	1093	1035	291	405	591	49.2588	67.9101	63.8152	18.4437	24.75	34.4012	0.000110444	0.989139	up
COCN_GLEAN_10000820	220	92	151	56	55	52	33.8638	14.455	23.5676	9.00103	8.41116	7.64896	0.000271201	1.11812	up
COCN_GLEAN_10008586	326	163	183	849	439	603	16.3824	8.35629	9.30456	44.5112	22.1428	28.9629	4.11994e-05	-1.22384	down
COCN_GLEAN_10008585	124	70	122	269	159	233	6.76369	3.89964	6.72605	15.3406	8.73458	12.1806	0.00189103	-0.901584	down
COCN_GLEAN_10018772	1097	1114	1322	1170	2397	2450	30.901	32.0204	37.6994	34.3612	67.8735	66.0287	0.0077373	-0.687069	down
COCN_GLEAN_10006400	1952	1986	2269	3607	3882	3428	29.6663	30.8101	34.9141	57.1796	59.3188	49.8498	1.39664e-06	-0.815395	down
COCN_GLEAN_10007758	885	478	647	2909	2932	1696	14.6898	8.0995	10.8657	50.3753	48.9457	26.9443	3.00144e-09	-1.62935	down
COCN_GLEAN_10007755	428	25	76	28	10	7	20.3503	1.17324	3.6501	1.35268	0.469692	0.296328	0.000344066	1.28847	up
COCN_GLEAN_10008912	639	412	756	1185	1371	702	12.2595	8.0594	14.6946	23.706	26.442	12.8811	0.00840702	-0.742722	down
COCN_GLEAN_10011929	130	102	155	303	306	274	4.02272	3.20006	4.84681	9.77121	9.51787	8.10736	3.22661e-06	-1.09591	down
COCN_GLEAN_10004262	102	216	94	374	695	1031	1.09194	2.37126	1.02226	4.20524	7.53845	10.6485	9.39891e-08	-1.7293	down
COCN_GLEAN_10018574	40	53	55	12	14	0	1.16396	1.59743	1.65159	0.370223	0.411789	0	0.00435968	1.03587	up
COCN_GLEAN_10001346	3061	1464	3340	1287	892	1517	116.439	56.8529	128.712	51.0477	34.0897	55.226	0.0034573	0.838985	up
COCN_GLEAN_10001347	632	213	701	154	97	131	32.6516	11.2158	36.6922	8.27072	5.00294	6.45547	1.16871e-05	1.42272	up
COCN_GLEAN_10001343	38	33	25	3	13	8	0.885243	0.783845	0.580773	0.048637	0.293822	0.175352	0.00376036	1.05377	up
COCN_GLEAN_10008284	109	82	67	5	10	20	12.9122	9.94093	8.02593	0.4986	1.18726	2.20726	1.56119e-07	1.82118	up
COCN_GLEAN_10019301	39814	13206	34226	85773	77002	60917	1205.24	408.15	1049.36	2708.15	2343.71	1764.47	0.000271692	-1.10403	down
COCN_GLEAN_10023004	133	157	77	20	27	67	3.06581	3.6907	1.79133	0.46554	0.624153	1.4657	0.00159592	1.09124	up
COCN_GLEAN_10022848	1245	1509	1464	2327	2501	1938	12.7925	15.833	15.2327	24.9457	25.8424	19.0559	0.000609674	-0.67455	down
COCN_GLEAN_10022844	556	480	465	1909	1519	1060	15.2863	13.4849	12.9497	54.7998	42.0459	27.9168	1.51712e-08	-1.41649	down
CUFF51.437.1	502	209	617	2138	979	1015	32.1303	13.6481	40.0469	142.84	63.0441	62.2197	0.000189539	-1.22606	down
COCN_GLEAN_10013268	7874	4254	6522	18990	15945	16016	113.534	62.6174	95.2425	285.581	231.165	220.966	4.2145e-08	-1.31921	down
Cocos_nucifera_newGene_3040	404	610	355	1290	1492	668	5.17618	8.17587	4.68457	15.7248	17.727	7.67789	0.000190341	-1.10099	down
COCN_GLEAN_10020309	10521	6976	10650	16953	21546	23458	219.181	148.386	224.705	368.367	451.325	467.618	9.44777e-07	-1.06726	down
COCN_GLEAN_10020302	40	29	64	188	142	101	0.955408	0.702843	1.55567	4.7322	3.45874	2.33386	5.28083e-05	-1.29636	down
COCN_GLEAN_10003011	2415	603	2135	3213	4751	3637	83.9867	21.3869	75.2062	116.574	166.154	121.038	0.00616049	-0.889737	down
COCN_GLEAN_10003012	1405	467	1497	4210	3495	3558	48.8724	16.573	52.7358	152.749	122.226	118.424	7.79606e-06	-1.37969	down
Cocos_nucifera_newGene_5073	280	399	371	647	950	1065	9.34081	13.5665	12.5316	22.5211	31.8707	33.9966	3.31153e-07	-1.21446	down
Cocos_nucifera_newGene_4381	5	22	10	54	57	28	0.086719	0.44256	0.189543	1.14085	1.15245	0.544724	0.00348426	-1.06172	down
COCN_GLEAN_10002877	513	529	644	863	1409	1077	14.5443	15.3104	18.5044	25.5521	40.216	29.2521	3.53967e-05	-0.925534	down
COCN_GLEAN_10003837	438	748	391	3647	1978	1347	24.9846	43.5505	22.5791	217.071	113.506	73.5166	2.28965e-07	-1.64418	down
COCN_GLEAN_10003833	6661	7280	6770	10507	15849	10898	309.266	345.129	318.353	508.842	739.91	484.152	8.96242e-05	-0.813167	down
COCN_GLEAN_10003358	536	550	571	3177	2812	1733	18.105	18.969	19.5273	112.059	95.6133	56.0682	2.28387e-15	-1.97236	down
CUFF44.135.1	258	275	236	552	462	416	7.1881	7.81805	6.65512	16.0395	12.9274	11.0923	0.000105427	-0.852877	down
Cocos_nucifera_newGene_6095	56	53	74	235	242	128	0.660532	0.624728	0.88464	2.91601	2.90009	1.45605	1.97787e-06	-1.40947	down
COCN_GLEAN_10015348	2143	1973	1956	839	1120	1630	109.725	103.128	101.436	44.7763	57.6433	79.8445	0.00695328	0.635654	up
Cocos_nucifera_newGene_12907	274	185	210	115	42	97	3.57614	2.46499	2.7704	1.56489	0.548068	1.20731	0.00141037	1.00631	up
COCN_GLEAN_10015868	3528	2747	3718	5540	6237	7365	48.994	38.9469	52.2894	80.2537	87.0977	97.8674	2.52938e-06	-0.909295	down
Cocos_nucifera_newGene_3369	274	416	197	826	344	641	2.63243	6.58941	1.92016	10.0351	3.53277	8.70689	0.00857691	-0.82218	down
COCN_GLEAN_10002242	368	525	446	966	859	1100	7.71907	11.2377	9.47902	21.1493	18.1117	22.0895	8.0554e-07	-1.06118	down
COCN_GLEAN_10015414	9	18	10	74	75	81	0.424186	0.85928	0.455372	3.67715	3.6252	3.73011	5.68492e-09	-1.90568	down
COCN_GLEAN_10015413	1772	2103	1913	4520	4203	3333	108.452	131.407	118.614	288.559	258.708	195.234	6.91625e-07	-1.01624	down
Cocos_nucifera_newGene_4173	70	81	114	284	489	401	3.32437	4.53707	5.05548	14.4518	24.0411	18.0782	6.82471e-12	-1.83702	down
Cocos_nucifera_newGene_4172	73	94	113	340	663	468	4.2699	5.27711	5.40302	27.4129	45.9274	32.9989	1.40593e-13	-2.02107	down
Cocos_nucifera_newGene_4170	416	299	450	553	816	741	13.5085	9.92464	14.8135	18.7284	26.6648	23.0485	0.000502394	-0.801077	down
COCN_GLEAN_10022951	242	168	123	1469	607	211	2.38122	1.6865	1.22657	15.1169	6.02142	1.98606	0.00025084	-1.30733	down
COCN_GLEAN_10008991	35	19	21	418	236	114	1.42106	0.792183	0.855937	17.9511	9.74969	4.4575	1.3084e-10	-2.21863	down
COCN_GLEAN_10017277	180	178	194	686	398	289	15.6465	15.7927	17.0321	62.1994	34.7706	24.0283	0.000197065	-1.09732	down
COCN_GLEAN_10021268	795	161	439	2378	1720	608	37.1877	7.69057	20.8138	116.13	80.9504	27.2232	0.0017526	-1.11356	down
COCN_GLEAN_10012353	85	107	91	273	184	163	2.95014	3.78711	3.19842	9.89414	6.43003	5.40428	0.000404357	-0.981217	down
COCN_GLEAN_10023732	2952	3369	3832	5034	7351	5009	76.0941	88.6843	100.053	135.358	190.576	123.557	0.000591683	-0.74338	down
COCN_GLEAN_10023731	35	40	37	135	104	113	0.632259	0.742121	0.691529	2.60481	1.92765	2.00088	5.21811e-07	-1.39975	down
COCN_GLEAN_10019389	68	76	122	312	493	527	0.676651	0.768033	1.23265	3.24495	4.95006	5.03352	1.3769e-12	-1.9543	down
Cocos_nucifera_newGene_5415	289	265	283	119	129	168	1.78103	1.6641	1.76472	0.761136	0.799877	0.996345	9.63216e-05	0.865027	up
COCN_GLEAN_10019927	603	466	439	139	149	373	21.0323	16.5928	15.489	5.03198	5.22376	12.4245	0.00394215	0.888037	up
COCN_GLEAN_10014557	1219	830	1497	2253	2228	3110	11.868	8.25279	14.7676	22.8842	21.8183	28.9831	3.89417e-05	-1.00016	down
CUFF33.376.1	10498	10653	10621	21075	17021	12241	131.92	136.685	135.185	276.24	215.067	147.182	0.0062663	-0.638723	down
COCN_GLEAN_10008810	246	162	83	43	18	48	24.4823	16.4149	8.28463	4.45412	1.79298	4.57483	5.47507e-05	1.39337	up
COCN_GLEAN_10010003	377	71	211	88	82	58	27.5223	5.22289	15.5964	6.6653	5.97682	3.9854	0.00701163	0.943351	up
COCN_GLEAN_10001801	31	73	44	80	200	210	1.02145	2.51371	1.47782	2.81249	6.80861	6.81522	0.000282865	-1.21894	down
COCN_GLEAN_10020070	18348	17311	14634	64142	50767	39331	387.4	373.183	312.95	1412.56	1077.77	794.611	2.13277e-10	-1.4813	down
CUFF11.151.2	395	153	235	1184	772	241	18.4874	7.31331	11.1256	57.8223	36.3082	10.762	0.00433984	-0.999358	down
CUFF48.405.1	11495	11508	12102	18451	24146	19509	236.78	242.016	252.466	396.401	500.075	384.508	2.37512e-06	-0.817698	down
COCN_GLEAN_10005047	1137	1059	849	1587	1653	1377	71.9818	68.4469	54.4604	104.809	105.231	83.4581	0.00313329	-0.596458	down
COCN_GLEAN_10023293	10997	8907	9638	16201	18444	13255	169.729	140.36	150.651	260.799	286.225	195.742	0.00057831	-0.687894	down
CUFF46.329.1	20107	20829	16181	42937	34892	33823	471.817	499.021	384.547	1050.85	823.22	759.416	5.91998e-06	-0.931614	down
CUFF1.1984.1	311	254	413	480	800	747	24.3402	20.2713	32.7016	39.1647	62.9125	55.8784	0.000184272	-0.942801	down
COCN_GLEAN_10023907	480	277	414	147	140	280	12.5811	7.38848	10.9833	4.00824	3.68736	7.0015	0.00523585	0.808234	up
Cocos_nucifera_newGene_10568	33	63	17	202	136	114	0.78385	1.51505	0.39976	5.00124	3.25092	2.59233	6.99224e-05	-1.36591	down
COCN_GLEAN_10024455	9729	12863	11884	20518	19386	14203	302.021	407.699	373.655	664.32	605.095	421.871	0.00444747	-0.631443	down
CUFF39.147.1	109	173	128	186	229	425	15.2976	24.6768	18.2106	27.2286	32.3293	57.0135	0.00486098	-0.841395	down
COCN_GLEAN_10013499	282	81	187	2142	1776	403	19.2767	5.64657	12.9055	152.982	122.288	26.3595	3.60395e-07	-1.81439	down
COCN_GLEAN_10020229	242	439	332	565	579	579	7.04394	13.0821	9.80212	17.1986	16.9999	16.1888	0.00384091	-0.707653	down
COCN_GLEAN_10020225	790	455	569	370	342	313	8.92196	5.24032	6.50139	4.3537	3.88431	3.37858	0.00578115	0.671817	up
COCN_GLEAN_10003522	825	1108	808	1619	1448	1549	31.1569	42.7247	30.9004	63.7828	55.0009	55.9918	0.000423393	-0.729947	down
COCN_GLEAN_10014722	330	47	105	21	32	40	7.9798	1.1565	2.57139	0.508267	0.767461	0.916676	0.000420885	1.27916	up
Cocos_nucifera_newGene_9525	3452	3368	3040	6735	6069	9139	28.9229	28.8114	25.7998	58.863	51.1316	73.2758	6.3494e-08	-1.09777	down
COCN_GLEAN_10014377	214	164	160	29	100	53	9.47178	7.42743	7.1795	1.33362	4.43171	2.21878	0.000685327	1.10611	up
Cocos_nucifera_newGene_10897	176	99	119	300	255	308	9.95069	5.71645	6.78018	17.6797	14.4695	16.6237	0.000101262	-1.00776	down
COCN_GLEAN_10007170	15165	11397	10665	31221	22472	17101	426.109	326.962	303.499	914.98	634.865	459.772	0.00103833	-0.844552	down
COCN_GLEAN_10007178	2261	4803	2501	1022	892	2194	48.7657	105.768	54.6273	22.9802	19.335	45.2711	0.00444651	0.89479	up
COCN_GLEAN_10022194	2129	1552	2264	4834	5263	4088	45.5626	33.9138	49.0636	107.911	113.255	83.7031	2.41115e-08	-1.18556	down
Cocos_nucifera_newGene_15888	1571	920	1081	4900	3108	1585	8.64561	5.15811	6.12824	28.526	17.3945	8.44709	0.00036093	-1.12432	down
COCN_GLEAN_10016240	971	1085	1278	2491	2014	1823	24.4393	27.8988	32.5854	65.4501	50.9937	43.9188	4.38609e-05	-0.88478	down
COCN_GLEAN_10019411	430	226	309	2308	1679	1398	18.7511	10.0359	13.6575	105.072	73.7022	58.4005	8.83389e-15	-2.11403	down
COCN_GLEAN_10019410	1104	1317	1063	9882	7814	5995	22.0662	26.8719	21.5246	206.098	157.1	114.705	1.16045e-25	-2.4833	down
COCN_GLEAN_10009464	18	21	19	37	78	69	2.32729	2.79853	2.4311	5.05386	10.3209	8.68229	0.000333328	-1.19468	down
COCN_GLEAN_10022441	269	59	46	28	12	50	9.01135	1.99663	1.53056	0.963311	0.378733	1.60264	0.00726963	0.981049	up
COCN_GLEAN_10023310	67	35	82	23	10	23	7.56833	4.04192	9.44193	2.67646	1.13244	2.43859	0.00281087	1.0494	up
COCN_GLEAN_10010146	937	862	1278	1640	1381	1695	13.3145	12.5063	18.3909	24.3073	19.7353	23.0417	0.00500987	-0.603582	down
COCN_GLEAN_10006706	6997	11053	6812	10966	23575	14830	161.066	259.808	158.824	263.314	545.686	326.676	0.00229979	-0.846849	down
COCN_GLEAN_10024432	631	397	640	1920	2761	2057	16.4622	10.5541	16.8982	52.2304	72.4321	51.3338	2.87796e-14	-1.81231	down
COCN_GLEAN_10012488	192	88	114	46	42	72	9.13698	4.25528	5.46783	2.23658	1.96701	3.26386	0.00310484	0.937507	up
COCN_GLEAN_10020413	166	276	289	695	1130	1294	3.75687	6.40635	6.63243	16.474	25.8289	28.1288	4.87705e-11	-1.77905	down
COCN_GLEAN_10003703	116	76	102	44	22	40	1.32546	0.883212	1.17847	0.515415	0.242926	0.431288	0.000744472	1.06332	up
COCN_GLEAN_10024081	416	402	471	942	679	809	13.3861	13.2226	15.3444	31.6346	21.977	24.9426	3.92993e-05	-0.877646	down
COCN_GLEAN_10024082	1057	291	1027	2262	2399	1141	37.9601	10.6649	37.3434	84.7325	86.6609	39.2242	0.00472994	-0.945443	down
COCN_GLEAN_10024333	100	91	81	166	196	193	7.70193	7.10982	6.27333	13.3172	15.1551	14.2245	4.57902e-05	-0.950821	down
Cocos_nucifera_newGene_5650	1231	658	1351	95	203	566	73.6857	40.2235	81.8793	5.91846	12.1924	32.4277	0.000578444	1.204	up
COCN_GLEAN_10010326	551	403	518	300	186	267	10.003	7.4631	9.51908	5.68516	3.38163	4.64003	0.00145456	0.790302	up
COCN_GLEAN_10017676	3012	3681	3377	9283	8487	6431	194.109	242.228	220.416	624.123	550.044	396.611	2.9039e-08	-1.19274	down
COCN_GLEAN_10010922	79	15	69	283	392	180	1.96622	0.37466	1.73683	7.36425	9.84823	4.30542	1.00559e-05	-1.54851	down
COCN_GLEAN_10000245	620	372	396	1332	1180	1134	32.1541	19.6787	20.8053	72.1401	61.5925	56.3332	1.1208e-07	-1.26999	down
COCN_GLEAN_10008072	56	32	88	76	225	237	1.41899	0.833054	2.25941	2.02459	5.77689	5.80407	0.001436	-1.09636	down
Cocos_nucifera_newGene_10038	188	16	113	505	679	380	2.03369	0.171975	1.23331	5.71723	7.42002	3.94598	0.000240088	-1.32781	down
COCN_GLEAN_10009036	616	460	699	907	1103	798	21.2247	16.1671	24.3749	32.5912	38.1973	26.3088	0.00517043	-0.635769	down
Cocos_nucifera_newGene_8630	181	268	223	971	1028	970	1.29001	1.94687	1.60742	7.22603	7.376	6.6209	9.10632e-21	-1.98566	down
Cocos_nucifera_newGene_16318	342	172	252	144	88	129	2.51302	1.39363	1.87925	1.25484	0.695309	1.15806	0.00448202	0.825988	up
CUFF1.2057.2	2682	4434	2863	10907	7110	3793	160.571	271.088	173.598	681.179	428.057	217.32	0.00342329	-0.909127	down
COCN_GLEAN_10010696	257	232	120	40	25	66	14.1791	13.1089	6.67969	2.25727	1.33759	3.48438	2.3285e-06	1.55248	up
CUFF14.520.1	1804	2127	1957	876	490	628	122.727	147.789	134.884	62.1529	33.5234	40.8598	1.18891e-07	1.30684	up
COCN_GLEAN_10020843	609	677	345	163	197	249	10.3469	11.7505	5.93927	2.89221	3.35808	4.04395	2.80204e-05	1.14757	up
COCN_GLEAN_10020849	233	70	101	1523	703	278	13.7195	4.1699	6.02056	93.5589	41.6374	15.653	1.01404e-05	-1.58324	down
COCN_GLEAN_10014716	120	95	51	2678	2633	898	2.94903	2.38945	1.25639	69.0923	65.4812	21.2472	2.33663e-22	-3.21153	down
COCN_GLEAN_10007437	3377	4993	3739	6712	10065	9757	27.6983	41.807	31.0614	57.4138	83.0029	76.574	4.27089e-06	-1.04417	down
Cocos_nucifera_newGene_8892	916	536	862	23	13	12	4.23546	2.23928	4.31232	1.18694	0.631505	0.547792	3.01836e-50	4.33098	up
COCN_GLEAN_10012401	1317	158	385	132	176	193	52.6648	6.43473	15.5819	5.47152	7.05172	7.36073	0.00256626	1.08288	up
COCN_GLEAN_10005466	726	868	656	2577	2006	1531	10.6106	12.958	9.71217	39.3187	29.4957	21.4275	1.209e-07	-1.30305	down
Cocos_nucifera_newGene_7547	93	119	98	136	184	197	2.99583	3.99234	3.18937	4.30593	6.15062	6.24932	0.00691736	-0.674142	down
CUFF51.741.1	32	7	13	295	242	9	4.8018	1.01669	1.83971	46.1593	36.3956	1.18165	0.00059845	-1.22734	down
Cocos_nucifera_newGene_11401	22	26	33	145	80	59	0.178541	0.380485	0.292896	1.31018	0.734771	0.501123	0.000136637	-1.28773	down
Cocos_nucifera_newGene_15527	713	612	566	348	341	446	48.4639	40.6209	36.934	25.1715	23.5638	28.8422	0.0021432	0.630934	up
COCN_GLEAN_10001376	1270	710	999	2100	1972	1933	109.538	62.4794	87.2359	188.912	171.013	159.532	4.82128e-05	-0.943344	down
COCN_GLEAN_10024009	1763	1976	2082	2740	3410	3777	29.4362	33.6977	35.2103	47.7343	57.2587	60.3687	3.62694e-05	-0.758194	down
COCN_GLEAN_10023056	460	515	424	1110	1199	1431	13.7486	15.7384	12.8428	34.6599	36.0907	40.9872	1.13515e-12	-1.35523	down
COCN_GLEAN_10024005	59	37	43	6	8	12	1.74703	1.1061	1.28605	0.186354	0.238531	0.334698	2.12759e-05	1.48958	up
COCN_GLEAN_10020650	422	293	294	201	107	156	10.5182	7.4498	7.41945	5.20768	2.66715	3.71473	0.00162611	0.876124	up
COCN_GLEAN_10022873	233	94	189	629	583	442	17.9275	7.36774	14.7675	50.6164	45.1678	32.6343	2.07031e-06	-1.38867	down
Cocos_nucifera_newGene_8225	302	316	296	513	535	419	12.4838	13.3305	12.3757	22.1144	22.2282	16.5462	0.00112437	-0.66998	down
COCN_GLEAN_10009468	117	62	51	32	20	27	1.87447	1.01403	0.826175	0.525577	0.315761	0.413584	0.00255558	1.0202	up
COCN_GLEAN_10013250	1235	500	695	442	320	306	26.9053	11.1108	15.3166	10.0288	7.00287	6.36235	0.00254361	0.893073	up
CUFF30.464.2	829	1063	765	3151	2021	1050	131.628	172.361	122.937	521.938	322.598	159.481	0.00128786	-0.992583	down
Cocos_nucifera_newGene_49	554	1493	1067	2026	2510	5927	3.96934	10.8903	5.85684	18.4365	20.4782	40.3984	0.000115655	-1.26963	down
COCN_GLEAN_10000743	535	560	465	1635	1608	1152	25.9181	27.7008	22.8003	82.6651	78.3893	53.4309	3.26965e-10	-1.38956	down
COCN_GLEAN_10024270	3692	4334	3476	8094	7338	5629	184.726	221.401	176.129	422.385	369.169	269.499	0.000117203	-0.835801	down
COCN_GLEAN_10005097	224	446	344	458	658	838	5.4008	10.9732	8.40483	11.5219	15.9459	19.3446	0.00375666	-0.808297	down
Cocos_nucifera_newGene_1761	1154	551	1314	2322	2012	2244	13.2469	7.26487	15.802	31.816	23.2187	34.8518	0.000375122	-0.977512	down
COCN_GLEAN_10006012	989	970	561	1462	1489	2151	35.9918	36.0269	20.6642	55.4929	54.4973	74.9299	0.000412737	-0.906313	down
COCN_GLEAN_10018952	527	34	93	54	42	12	6.78963	0.447154	1.2072	0.725316	0.533301	0.147125	0.00425878	1.03474	up
COCN_GLEAN_10012801	58	107	166	372	364	425	3.91453	7.44329	11.4778	26.546	25.0001	27.8441	1.15404e-06	-1.45796	down
COCN_GLEAN_10012802	547	598	1005	1447	1281	1172	37.6372	42.0269	70.1444	103.968	88.7157	77.2322	0.00201205	-0.78532	down
COCN_GLEAN_10015851	8802	6247	7109	16383	20710	16467	244.19	176.942	199.729	474.05	577.671	437.107	1.70447e-09	-1.21262	down
COCN_GLEAN_10011570	537	282	592	1578	1357	898	11.3973	6.1019	12.7153	34.939	28.9665	18.2374	2.41942e-05	-1.21458	down
COCN_GLEAN_10014897	3848	4109	3999	4511	6210	9478	77.0897	84.0392	81.1323	94.2506	125.074	181.67	0.00480729	-0.690649	down
Cocos_nucifera_newGene_13457	263	57	187	33	87	56	6.7624	1.48288	4.88011	0.874216	2.24445	1.37536	0.00932438	0.92041	up
COCN_GLEAN_10001890	9	4	25	40	68	80	0.199047	0.096435	0.595161	0.981318	1.62438	1.81763	0.000455715	-1.27293	down
COCN_GLEAN_10002272	149	194	101	39	27	40	7.1587	9.50223	4.91605	1.92467	1.28257	1.83342	4.45927e-07	1.55008	up
COCN_GLEAN_10004942	434	555	508	3351	2087	1050	31.8547	41.6045	37.7918	257.007	154.321	73.8243	1.01059e-07	-1.65824	down
Cocos_nucifera_newGene_5258	679	1063	622	1094	1393	1996	13.6153	23.333	12.6134	23.8617	29.9748	40.5398	0.0024778	-0.80708	down
COCN_GLEAN_10016869	30	35	55	121	111	82	0.47509	0.572451	0.887059	2.02092	1.78005	1.25231	0.000328851	-1.107	down
COCN_GLEAN_10008629	211	296	194	652	540	641	5.11745	7.34642	4.76948	16.538	13.2172	14.9317	7.74277e-08	-1.26559	down
COCN_GLEAN_10005705	216	34	65	27	7	9	11.6715	1.85925	3.55281	1.51604	0.342549	0.455061	0.000462994	1.27888	up
COCN_GLEAN_10021958	348	245	546	5056	4175	869	2.61287	1.87844	4.15652	39.6887	31.5875	6.258	1.12614e-08	-2.00759	down
CUFF31.696.1	0	0	2	174	153	31	0	0	0.044319	5.16569	4.37777	0.838107	1.22509e-11	-2.47688	down
Cocos_nucifera_newGene_2379	104	57	32	13	8	31	2.206	1.22903	0.678462	0.281968	0.165215	0.613873	0.00534134	1.01194	up
CUFF35.162.1	151	32	82	23	25	10	4.55152	0.956537	2.49052	0.71601	0.754183	0.276916	0.0010118	1.18968	up
CUFF32.550.1	1832	1301	1074	137	555	569	148.649	107.772	88.2654	11.546	45.2817	44.188	0.000260925	1.21096	up
Cocos_nucifera_newGene_11332	163	93	171	66	39	64	2.53983	1.4782	2.69516	1.05763	0.611548	0.942745	0.00123768	0.989169	up
COCN_GLEAN_10014914	1659	868	601	474	364	322	40.1305	21.4296	14.7233	11.9572	8.84351	7.44922	0.000499606	1.0631	up
COCN_GLEAN_10007988	3758	1003	3046	7370	5730	4503	57.3437	15.6177	47.0787	117.321	87.9218	65.7487	0.00511941	-0.905375	down
COCN_GLEAN_10000661	3875	2372	3169	10676	6724	4103	88.0898	55.0596	72.9719	253.156	153.702	89.2432	0.000911905	-0.991486	down
COCN_GLEAN_10016598	926	888	1284	2046	1729	1234	18.1035	17.7268	25.4466	41.7514	34.0135	23.0876	0.00935713	-0.650165	down
COCN_GLEAN_10009324	899	892	892	2472	2478	1922	22.6898	22.9829	22.8049	65.0978	62.9073	46.4116	1.7646e-11	-1.30224	down
COCN_GLEAN_10001136	312	427	251	99	150	150	22.164	31.0131	18.0776	7.34173	10.7102	10.1732	6.27841e-05	1.06958	up
COCN_GLEAN_10005930	39	53	32	20	14	9	6.00823	8.34163	4.99824	3.12627	2.16538	1.28484	0.00880064	0.923015	up
COCN_GLEAN_10011321	5574	3582	5411	13930	9775	7806	75.3154	49.4109	74.0496	196.318	132.804	100.915	0.000144594	-0.997064	down
CUFF33.413.1	1647	1040	1943	3989	4969	3394	240.528	155.056	287.437	607.863	729.893	474.494	4.99595e-07	-1.26598	down
COCN_GLEAN_10010580	2216	2402	3470	785	1300	1955	115.638	127.935	183.35	42.6814	68.168	97.5779	0.00507421	0.790205	up
CUFF4.406.1	1522	2034	1320	3531	3296	2673	50.3679	68.737	44.2454	121.908	109.71	84.6637	0.000103958	-0.898552	down
COCN_GLEAN_10013779	921	704	910	2425	1629	1098	61.8678	48.2982	61.8975	170.006	110.064	70.632	0.00124429	-0.897153	down
Cocos_nucifera_newGene_2656	20	41	27	66	63	103	0.32532	0.67227	0.447724	1.11495	1.03672	1.61007	0.00149121	-1.03782	down
COCN_GLEAN_10021007	31	39	50	218	195	138	1.51429	1.98108	2.49628	11.314	9.71682	6.57564	5.93075e-10	-1.80232	down
COCN_GLEAN_10004514	611	793	663	932	1268	1278	15.5877	20.6695	17.1445	24.8089	32.5574	31.2346	0.000460331	-0.722993	down
Cocos_nucifera_newGene_15655	785	877	859	3110	2801	1750	27.4831	27.9217	26.419	110.637	93.9941	54.2887	4.09961e-09	-1.4447	down
Cocos_nucifera_newGene_5979	41	74	66	91	148	142	0.969866	1.80597	1.60798	2.27293	3.57569	3.27905	0.00310419	-0.879253	down
COCN_GLEAN_10003357	5364	4336	3903	2859	2186	3044	130.332	107.567	96.05	72.4309	53.3819	70.7599	0.00314855	0.633306	up
COCN_GLEAN_10024766	125	97	165	49	24	45	4.43138	3.48957	5.91182	1.79783	0.836637	1.50223	7.06228e-05	1.2482	up
COCN_GLEAN_10000145	41	38	90	131	329	206	3.11885	2.98681	7.00701	10.5234	25.5263	15.1778	1.69372e-05	-1.42661	down
COCN_GLEAN_10000144	37	36	50	13	16	16	0.866825	0.868771	1.20083	0.310768	0.364717	0.342662	0.00428739	0.964457	up
COCN_GLEAN_10023262	44	26	43	11	11	17	3.09072	1.81683	3.09573	0.766928	0.782252	1.1416	0.00653738	0.951325	up
CUFF28.523.1	610	1050	927	1753	1324	1942	17.4014	30.5751	26.7678	52.1772	37.9851	53.0053	0.000507831	-0.868087	down
COCN_GLEAN_10019677	3728	2943	3989	5095	5407	6532	112.826	90.9533	122.278	160.853	164.561	189.185	0.000461303	-0.669561	down
CUFF36.809.1	98	379	514	32	91	174	5.50023	21.8239	29.3666	1.85075	5.15267	9.39168	0.00820976	0.95796	up
Cocos_nucifera_newGene_1405	687	680	635	991	1122	958	7.84262	8.84717	8.12274	11.1983	11.8737	9.72523	0.000394469	-0.624427	down
COCN_GLEAN_10020255	439	447	552	1490	821	608	13.8429	14.3933	17.6526	49.0779	26.0566	18.3553	0.0032958	-0.866069	down
COCN_GLEAN_10016710	86	103	140	325	584	366	6.56498	7.99894	10.8603	25.9009	44.9738	26.8278	2.03362e-09	-1.65295	down
CUFF3.150.2	1430	745	1307	421	518	564	67.5309	35.9222	62.5228	20.7285	24.562	25.4525	7.4059e-05	1.00266	up
COCN_GLEAN_10023872	196	402	281	544	1095	819	3.61654	7.57619	5.25007	10.4769	20.3386	14.4656	2.28688e-05	-1.22403	down
COCN_GLEAN_10023874	58	305	220	22	29	13	5.25709	28.6487	20.426	2.0503	2.67958	1.08673	3.50792e-07	1.82363	up
COCN_GLEAN_10023875	330	404	286	661	558	676	5.69689	7.13615	5.01113	11.9271	9.70714	11.1834	0.000109375	-0.847596	down
CUFF34.776.1	123	282	149	309	344	438	3.69372	8.68557	4.54909	9.74395	10.4552	12.6629	0.00577302	-0.81044	down
COCN_GLEAN_10005225	112	94	88	201	144	252	2.47936	2.12919	1.97152	4.64886	3.21472	5.36491	0.000843119	-0.896863	down
COCN_GLEAN_10018375	8632	4708	7524	13662	11654	11993	131.379	73.1463	115.98	216.866	178.343	174.643	0.00101053	-0.785055	down
COCN_GLEAN_10013672	4322	3905	4494	6173	6325	7768	121.424	112.028	127.892	180.908	178.67	208.848	7.07492e-05	-0.676786	down
COCN_GLEAN_10002428	556	682	548	1604	1381	1987	11.3352	14.2013	11.3138	34.1347	28.3182	38.7913	6.83065e-11	-1.38148	down
Cocos_nucifera_newGene_7172	3741	946	3914	8964	8749	4520	74.5306	18.8788	77.9527	196.704	183.973	89.4848	0.00350168	-0.987236	down
Cocos_nucifera_newGene_7170	8	2	20	51	62	62	0.16154	0.042435	0.405236	1.08402	1.27832	1.22935	0.000162532	-1.37188	down
Cocos_nucifera_newGene_7176	110	175	199	333	347	463	1.69358	2.75443	3.10338	5.33365	5.37394	6.86416	3.05876e-05	-1.08975	down
COCN_GLEAN_10024302	45	66	29	353	255	276	0.695402	1.04938	0.453661	5.7349	3.99936	4.1186	4.32592e-13	-2.14092	down
COCN_GLEAN_10021377	108	118	123	176	175	215	3.8056	4.24906	4.37626	6.47462	6.18613	7.25014	0.00360377	-0.662793	down
COCN_GLEAN_10020974	65	99	84	729	640	491	1.62188	2.53268	2.13289	19.1441	16.1877	11.8266	5.17072e-23	-2.53024	down
CUFF51.750.1	4844	3272	2171	1238	1242	2335	780.494	538.262	354.264	207.938	201.183	359.918	0.00405698	0.842864	up
COCN_GLEAN_10000920	3578	3953	3468	1399	1857	2271	147.399	166.251	144.683	60.1109	76.8841	89.4892	2.62625e-05	0.869354	up
COCN_GLEAN_10003384	895	445	674	4607	3709	3099	10.8759	5.522	8.30107	58.4362	45.3505	36.0553	4.20757e-16	-2.15904	down
COCN_GLEAN_10003385	90	37	74	504	404	314	9.97313	4.12917	8.3379	58.7339	45.4022	33.5163	4.12974e-12	-2.08198	down
COCN_GLEAN_10003520	173	196	292	661	602	550	2.70209	3.12724	4.61902	10.7802	9.47549	8.23347	8.12476e-08	-1.31418	down
COCN_GLEAN_10008718	481	279	433	2278	1475	341	11.5342	6.82895	10.4984	56.966	35.545	7.8172	0.000918043	-1.1673	down
CUFF24.574.1	432	550	919	125	333	372	50.2727	65.4595	108.427	15.1893	38.9345	41.4093	0.00733457	0.859504	up
Cocos_nucifera_newGene_11008	125	318	228	1540	2252	1778	0.72544	1.95079	1.37269	9.25134	12.7344	9.56063	2.56852e-18	-2.50004	down
Cocos_nucifera_newGene_11007	181	110	62	23	32	35	3.54151	2.19612	1.21565	0.47004	0.828738	0.649445	6.70268e-05	1.33763	up
COCN_GLEAN_10006543	315	298	289	542	403	461	43.6136	42.1111	40.4747	78.4136	56.0688	61.1023	0.00339025	-0.62784	down
COCN_GLEAN_10024407	286	234	310	87	149	199	17.5482	14.6731	19.2812	5.58087	9.21824	11.7194	0.00818795	0.736681	up
COCN_GLEAN_10009906	3010	2494	2556	7203	6643	4089	66.5022	56.248	57.1897	165.983	147.566	86.4284	1.65534e-05	-1.05528	down
Cocos_nucifera_newGene_934	14	18	122	149	502	120	0.37617	0.606863	4.29904	5.50997	17.7838	3.96942	0.00342482	-1.06732	down
COCN_GLEAN_10017317	501	391	372	947	1213	1625	47.32	37.7002	35.5923	93.2309	115.173	146.828	9.18555e-10	-1.43387	down
COCN_GLEAN_10004418	7832	627	1907	376	234	502	727.293	59.3722	179.285	36.382	21.8026	44.5703	0.00331037	1.0322	up
COCN_GLEAN_10006114	2420	3859	2012	1104	1268	1457	116.273	189.368	97.9381	55.2944	61.2534	67.0002	0.000286244	0.922709	up
Cocos_nucifera_newGene_104	774	1831	861	2020	2475	2261	9.48023	25.0127	11.7458	26.4698	32.5181	27.6822	0.00481584	-0.810982	down
COCN_GLEAN_10015887	66	163	95	144	277	322	2.35623	5.9522	3.42693	5.35453	9.97145	11.0008	0.0047349	-0.906554	down
COCN_GLEAN_10001828	39	25	33	6	4	14	0.56011	0.362301	0.480569	0.083657	0.053537	0.191863	0.00337972	1.06514	up
CUFF52.613.1	834	476	567	349	292	331	18.7539	10.9272	12.9142	8.17909	6.58675	7.12106	0.00157665	0.779091	up
COCN_GLEAN_10007871	2982	2828	2942	8965	8703	6201	79.1183	76.6025	79.0583	248.098	232.176	157.412	6.88038e-11	-1.36638	down
COCN_GLEAN_10008696	122	154	102	209	220	226	2.50675	3.24846	2.13323	4.49568	4.56729	4.46361	0.00237172	-0.734029	down
COCN_GLEAN_10005116	370	538	356	460	746	1345	4.69178	6.97166	4.5673	6.08852	9.52273	16.3367	0.00752837	-0.811029	down
COCN_GLEAN_10005114	3065	3432	3118	4778	4425	5695	41.8262	47.8147	43.0936	67.9991	60.7128	74.3531	0.000356441	-0.635137	down
COCN_GLEAN_10005807	87	62	98	286	138	166	2.12572	1.53966	2.43433	7.32373	3.39114	3.89247	0.000904466	-1.01802	down
CUFF46.367.1	909	723	1167	1024	1752	2315	26.9797	21.8929	35.0737	31.7075	52.308	65.7599	0.00594147	-0.750005	down
COCN_GLEAN_10010470	9929	10907	13357	5121	7345	8074	173.524	194.625	236.438	93.3493	129.07	135.019	0.00340789	0.628007	up
COCN_GLEAN_10017124	1302	1199	1253	635	634	840	111.426	104.723	108.591	56.6884	54.4896	68.7441	9.40413e-05	0.731006	up
CUFF30.575.1	383	259	394	852	936	576	55.8454	38.5672	58.2953	129.779	137.5	80.4877	2.8506e-05	-1.06841	down
CUFF24.276.1	209	178	193	86	72	132	6.1159	5.32589	5.73859	2.632	2.12597	3.69061	0.0026945	0.802919	up
COCN_GLEAN_10011981	895	901	617	393	333	528	8.49756	8.7272	5.92932	3.88973	3.1766	4.79278	0.0013187	0.784754	up
CUFF17.34.1	1389	298	301	259	215	189	19.5582	4.27693	4.28023	3.79178	3.03277	2.53596	0.00646025	0.959838	up
COCN_GLEAN_10014584	88	39	68	26	16	23	9.79869	4.391	7.67724	2.96239	1.76668	2.37171	0.00215079	1.04157	up
COCN_GLEAN_10001326	354	254	343	584	822	537	8.79367	6.45894	8.63055	15.1629	20.5772	12.7864	6.87363e-05	-0.949222	down
COCN_GLEAN_10023669	281	40	72	25	38	29	6.00144	0.866688	1.54983	0.541572	0.805284	0.586393	0.00261127	1.09551	up
COCN_GLEAN_10023065	144	41	34	1530	544	119	5.34684	1.52318	1.26667	59.2419	20.3036	4.22072	0.00751542	-0.902554	down
COCN_GLEAN_10024383	575	618	629	1154	970	810	23.4244	25.6974	25.9281	49.0072	39.7194	31.5387	0.001721	-0.671944	down
COCN_GLEAN_10024384	11079	5294	9488	16472	15153	16585	311.302	151.855	270.01	482.723	428.095	445.884	0.00120191	-0.819222	down
COCN_GLEAN_10020604	236	191	224	804	882	657	10.0228	8.25652	9.60974	35.5892	37.6459	26.6786	9.17197e-16	-1.71937	down
Cocos_nucifera_newGene_9100	670	585	495	371	239	388	56.2917	50.1746	42.0777	32.5165	20.148	31.1967	0.00741201	0.660107	up
Cocos_nucifera_newGene_8270	215	99	170	68	35	77	8.47969	3.8561	7.58977	2.50053	1.20542	2.82065	0.00176466	1.00798	up
COCN_GLEAN_10011665	1961	1866	1704	2935	4346	6478	28.3058	27.4936	24.9119	44.1974	63.0851	89.4892	4.319e-06	-1.16226	down
Cocos_nucifera_newGene_15753	47	44	34	131	165	241	0.428329	0.404924	0.35804	1.56476	1.78604	2.60937	2.05158e-09	-1.72506	down
COCN_GLEAN_10013288	23	34	33	113	104	156	1.02133	1.54044	1.50623	5.37712	4.74392	6.78937	1.62102e-08	-1.66181	down
COCN_GLEAN_10013289	195	207	173	751	821	1040	2.31958	2.50882	2.08846	9.33682	9.83886	11.858	1.08843e-22	-2.02986	down
COCN_GLEAN_10008021	1971	931	1012	718	470	613	73.1893	35.283	38.0499	27.8092	17.5307	21.787	0.00252244	0.862937	up
COCN_GLEAN_10008023	15118	6342	7416	3705	4055	5721	345.15	147.815	171.461	88.2192	93.0734	124.966	0.00318027	0.850659	up
COCN_GLEAN_10012075	233	291	263	602	633	361	5.52307	7.05051	6.31907	14.9114	15.1258	8.2092	0.000404934	-0.915851	down
COCN_GLEAN_10001545	114	40	78	244	312	126	5.82679	2.08576	4.06445	13.0463	16.1288	6.17181	0.000732909	-1.12897	down
CUFF34.164.2	1092	1374	1244	2286	2012	1658	58.9056	75.7022	68.0053	128.666	109.176	85.6377	0.00177038	-0.667185	down
COCN_GLEAN_10014623	771	57	140	37	29	19	21.0962	1.59122	3.87932	1.03229	0.795155	0.496311	2.19895e-05	1.55025	up
COCN_GLEAN_10000790	174	103	119	262	330	158	5.46354	3.30352	3.80162	8.60928	10.4523	4.7534	0.00944194	-0.771561	down
Cocos_nucifera_newGene_12571	62	32	55	262	147	74	1.50087	0.791308	1.33861	6.62282	3.59383	1.71082	0.000733672	-1.16642	down
COCN_GLEAN_10005678	10421	8031	8562	21813	12047	16295	254.897	200.553	212.111	556.49	296.272	381.376	0.000847618	-0.825756	down
COCN_GLEAN_10006320	4802	7331	4929	10984	8286	9008	43.4852	67.7853	45.2118	103.753	75.4473	78.053	0.00350238	-0.688224	down
COCN_GLEAN_10021829	117	157	58	47	20	51	3.43666	4.70227	1.70743	1.43322	0.573229	1.42418	0.00610259	0.949338	up
COCN_GLEAN_10021826	5224	4274	5018	1831	1860	2948	241.531	201.736	234.977	88.2965	86.4466	130.416	1.17913e-05	0.973812	up
COCN_GLEAN_10004500	558	386	728	742	1224	912	7.94743	5.6154	10.4968	11.0235	17.527	12.4222	0.00708852	-0.704464	down
COCN_GLEAN_10023451	510	396	366	2012	2340	1756	8.60067	6.82379	6.25243	35.4201	39.7248	28.3569	2.27367e-22	-2.09168	down
COCN_GLEAN_10010319	58	64	63	175	136	166	1.21037	1.37377	1.33388	3.83012	2.87974	3.3294	1.83884e-06	-1.21566	down
CUFF2.452.1	1908	1077	1584	3767	2775	3067	49.303	28.419	41.4409	101.523	72.0986	75.8353	5.79168e-05	-0.984095	down
COCN_GLEAN_10013899	2622	3689	2744	6596	8445	7253	160.468	230.535	170.093	421.151	519.787	424.835	3.65673e-09	-1.22482	down
COCN_GLEAN_10013898	126	220	154	362	433	413	2.23909	3.99526	2.76585	6.72584	7.75744	7.04722	5.2719e-06	-1.13781	down
COCN_GLEAN_10018983	138	153	122	21	56	65	3.83804	4.34016	3.4201	0.610166	1.56948	1.7321	0.00051397	1.11341	up
CUFF26.449.1	1661	1807	1759	800	861	1162	108.295	120.34	116.188	54.4118	56.4284	72.4634	6.82181e-05	0.779993	up
COCN_GLEAN_10003040	485	644	661	753	1103	1152	27.7841	37.6874	38.3854	45.0015	63.5924	63.1963	0.00176763	-0.705206	down
COCN_GLEAN_10008615	516	233	217	1140	869	565	29.2557	13.5017	12.4672	67.4684	49.6013	30.6731	0.000419227	-1.11116	down
COCN_GLEAN_10008614	1531	644	662	3566	2303	1603	51.7535	22.205	22.6517	125.768	78.3121	51.8712	0.000653066	-1.08726	down
COCN_GLEAN_10023619	3232	2352	2526	6627	6595	6179	47.6625	35.4073	37.7241	101.943	97.7994	87.1888	2.24734e-10	-1.21275	down
COCN_GLEAN_10001734	2351	1597	1426	480	656	530	122.075	84.6655	75.0081	25.9893	34.2556	26.3113	1.04913e-09	1.44661	up
COCN_GLEAN_10022274	1318	1367	1099	2219	2192	1792	15.1032	15.9957	12.749	26.5291	25.2612	19.6487	0.000448687	-0.701934	down
Cocos_nucifera_newGene_16249	115	159	50	38	25	31	4.12928	6.04764	1.78654	1.60431	0.903501	1.29308	0.000687464	1.16274	up
COCN_GLEAN_10018199	70	111	89	161	272	292	2.11601	3.41815	2.73546	5.07127	8.28302	8.4556	1.76983e-05	-1.20024	down
COCN_GLEAN_10008934	55497	43338	45023	75226	84061	81616	841.175	670.668	691.157	1189.22	1281.06	1183.64	1.71305e-05	-0.744484	down
COCN_GLEAN_10018197	154	177	225	317	410	582	8.87402	10.4202	13.129	19.0169	23.7285	32.1112	2.66913e-05	-1.0872	down
COCN_GLEAN_10010745	137	139	114	339	334	232	2.73513	2.83583	2.30097	7.0575	6.7024	4.42825	1.13036e-05	-1.09627	down
COCN_GLEAN_10021794	2665	1898	2069	4950	3469	3127	44.2456	32.1759	34.784	85.7129	57.8963	49.6673	0.00201403	-0.750688	down
COCN_GLEAN_10011173	448	329	214	120	187	169	6.66005	4.98872	3.21929	1.85853	2.78263	2.3915	0.00343475	0.828881	up
Cocos_nucifera_newGene_10198	100	127	71	170	208	176	2.48217	2.95285	2.57346	4.18546	5.49059	4.47277	0.00349591	-0.786719	down
COCN_GLEAN_10019324	237	557	222	2067	1119	565	9.54129	22.9007	9.0229	86.8198	45.326	21.7435	0.000175688	-1.29251	down
COCN_GLEAN_10004764	34	29	18	126	71	72	0.857459	0.738679	0.449432	3.31875	1.80025	1.72239	0.000131149	-1.26669	down
COCN_GLEAN_10000658	286	53	82	27	25	25	7.95069	1.48482	2.28836	0.776485	0.698945	0.642788	0.0001393	1.372	up
COCN_GLEAN_10005384	418	867	558	1084	981	1345	9.36944	19.8726	12.6875	25.3691	22.1439	28.8795	0.00351672	-0.781623	down
COCN_GLEAN_10005385	645	1387	793	2089	1912	2497	9.4601	20.7684	11.7804	31.9551	28.1967	35.0359	0.000135572	-1.03756	down
COCN_GLEAN_10005968	654	834	742	1837	2151	1493	20.129	26.2075	23.127	58.9746	66.5692	43.9539	1.5989e-08	-1.21736	down
Cocos_nucifera_newGene_8947	82	80	125	34	42	44	0.872603	0.872383	1.36281	0.379718	0.445856	0.447709	0.00116226	0.960318	up
Cocos_nucifera_newGene_2628	237	137	90	47	37	67	1.52222	0.894966	0.580698	0.31477	0.238849	0.411947	0.000532479	1.13358	up
COCN_GLEAN_10016663	8389	7516	5313	7928	12208	14377	139.706	127.793	89.603	137.701	204.419	229.101	0.00984733	-0.640844	down
COCN_GLEAN_10019529	55	63	77	120	167	117	1.14817	1.34129	1.6278	2.61955	3.51909	2.35456	0.000822744	-0.913567	down
COCN_GLEAN_10000715	676	556	817	1155	1701	1490	23.9423	20.0991	29.3423	42.7039	60.6477	50.5504	3.59915e-06	-1.01663	down
Cocos_nucifera_newGene_8535	85	174	112	287	255	203	0.728664	1.54021	0.978327	2.5919	2.2183	1.67941	0.00320872	-0.85155	down
COCN_GLEAN_10001042	58	16	53	1087	732	186	2.05994	0.572355	1.90812	40.5804	26.3489	6.37259	3.78495e-10	-2.25418	down
CUFF27.519.1	43	75	59	127	245	216	3.32905	5.92076	4.58762	10.2781	19.1125	16.0003	2.47492e-06	-1.39758	down
COCN_GLEAN_10022587	7651	150	902	95	57	69	123.477	2.4569	14.7291	1.59578	0.915542	1.06265	0.00962087	0.800537	up
COCN_GLEAN_10021696	17585	6696	10122	46229	36904	26503	335.144	130.281	195.378	918.912	707.148	483.281	5.84043e-06	-1.3603	down
COCN_GLEAN_10015430	66	197	129	22	37	69	3.09246	9.50605	6.16936	1.08425	1.76452	3.10508	0.00355049	1.01907	up
Cocos_nucifera_newGene_9584	586	377	480	750	660	1042	2.00698	1.3222	1.6529	2.79969	2.2649	3.33627	0.00337258	-0.709666	down
COCN_GLEAN_10018240	4908	5007	4926	7451	9925	8495	284.533	296.372	289.265	450.538	578.576	471.263	3.13332e-06	-0.797696	down
COCN_GLEAN_10000522	3858	4965	4127	22231	17885	12069	129.267	169.881	140.073	777.03	602.609	386.985	1.56745e-12	-1.78218	down
COCN_GLEAN_10023880	1806	1425	1250	348	562	531	36.3108	29.248	25.4519	7.2939	11.3495	10.1997	1.62436e-09	1.41073	up
COCN_GLEAN_10007189	146	130	98	61	42	65	5.02482	4.54835	3.40003	2.18569	1.44016	2.14237	0.00188422	0.893213	up
COCN_GLEAN_10021198	1471	1194	1682	855	639	688	31.404	26.0376	36.3751	19.0368	13.7054	14.0582	0.000131836	0.843203	up
COCN_GLEAN_10014945	28104	22176	23094	41731	38993	38996	971.542	782.701	808.564	1504.64	1355.3	1289.86	6.66123e-05	-0.709687	down
COCN_GLEAN_10002418	1466	1188	1021	7832	6737	4904	26.6347	22.0274	18.779	148.446	123.098	85.2654	3.57995e-19	-2.15595	down
COCN_GLEAN_10000306	972	477	450	101	191	384	35.6107	17.8179	16.6704	3.83641	7.01954	13.4469	0.00252563	1.0147	up
COCN_GLEAN_10019011	1208	926	1313	2347	2649	1370	18.0222	14.1089	19.8434	36.5316	39.7562	19.5642	0.0023413	-0.798496	down
COCN_GLEAN_10009684	10621	10108	8795	2170	2533	4228	653.887	635.316	548.384	139.327	156.757	249.036	1.75146e-09	1.47062	up
COCN_GLEAN_10001164	1284	798	874	3050	2678	2624	30.8434	19.565	21.2702	76.4425	64.6991	60.3243	1.19059e-09	-1.38332	down
CUFF42.315.1	7	29	39	99	169	114	1.16331	4.83467	6.59684	17.2946	28.5403	18.2716	2.20175e-05	-1.49366	down
COCN_GLEAN_10000481	1722	1823	1516	2807	2295	2659	40.0526	43.2979	35.7056	68.1156	53.6677	59.1821	0.00108727	-0.61889	down
COCN_GLEAN_10000485	2565	3429	2003	4895	4340	3934	81.4568	111.187	64.4128	162.162	138.578	119.562	0.00445635	-0.676954	down
CUFF48.157.1	201	144	183	373	399	276	10.6551	7.81037	9.8367	20.6595	21.2944	14.0478	0.000200211	-0.908935	down
COCN_GLEAN_10010029	28	35	67	4	7	20	1.11635	1.40733	2.71921	0.168142	0.281895	0.742106	0.0048466	1.02886	up
COCN_GLEAN_10012822	31881	13347	17125	7415	7613	11864	1397.46	597.305	760.266	338.991	335.503	497.568	0.00105035	0.943696	up
Cocos_nucifera_newGene_1357	174	191	178	343	307	271	0.983242	1.10695	1.02108	2.07834	1.79299	1.46881	0.000875737	-0.732439	down
CUFF28.613.1	1460	530	712	1961	1646	1981	41.006	15.1816	20.2357	57.4459	46.4765	53.2362	0.00314995	-0.873755	down
COCN_GLEAN_10018612	1609	1531	1721	2276	2690	2648	61.0047	59.2684	66.0794	89.9944	102.545	96.0707	4.05865e-05	-0.658605	down
Cocos_nucifera_newGene_4585	6050	3720	5105	15046	12996	9918	51.176	32.1257	43.7406	132.755	110.545	80.2781	4.27987e-07	-1.23064	down
COCN_GLEAN_10014043	269	117	157	41	70	99	10.2441	4.5493	6.04662	1.60441	2.65617	3.60719	0.00267591	0.972663	up
Cocos_nucifera_newGene_12397	1511	600	626	1990	1727	1729	25.2391	10.2305	10.5883	34.6637	29.0003	27.6347	0.0055639	-0.826341	down
Cocos_nucifera_newGene_13046	72	57	64	33	25	29	1.00387	0.807028	0.913764	0.484266	0.341415	0.381821	0.00554137	0.847776	up
CUFF12.318.1	488	655	967	1550	2014	1087	5.64535	7.73179	11.3283	18.6992	23.4235	12.0317	0.000492643	-0.978037	down
COCN_GLEAN_10019208	26	29	34	126	121	58	0.661889	0.750197	0.900849	3.42417	3.18248	1.45191	4.82684e-05	-1.32503	down
COCN_GLEAN_10000117	1112	1297	930	2243	1811	2394	35.3163	42.0319	29.9075	74.3033	57.823	72.7401	2.29077e-05	-0.903391	down
COCN_GLEAN_10018159	2220	1020	2275	4345	5342	4481	30.0963	14.122	31.2395	61.451	72.8442	58.1449	1.26368e-05	-1.18099	down
COCN_GLEAN_10024730	1916	2559	1779	3135	4105	3025	48.9405	66.7238	46.0087	83.5187	105.407	73.9163	0.00210092	-0.682207	down
CUFF32.247.1	2193	3721	3706	4573	12665	11979	84.02	145.558	143.812	182.74	487.914	439.174	2.75124e-05	-1.27143	down
Cocos_nucifera_newGene_9396	46	46	47	222	203	259	2.96142	3.00252	3.04376	14.8958	13.1235	15.9671	7.26156e-17	-2.04047	down
COCN_GLEAN_10007398	488	866	507	993	1149	1296	65.908	119.487	69.42	140.099	156.274	167.746	0.00164222	-0.796973	down
COCN_GLEAN_10004348	437	21	51	30	37	11	5.61167	0.274728	0.663608	0.395229	0.476605	0.128661	0.00578608	0.987841	up
COCN_GLEAN_10021153	1096	2139	2066	2243	4003	4111	19.6831	39.2322	37.5823	42.0192	72.298	70.652	0.00320872	-0.823831	down
COCN_GLEAN_10019772	458	491	486	230	318	214	34.8308	38.1255	37.3834	18.1965	24.2617	15.518	0.000466122	0.776739	up
COCN_GLEAN_10018420	78	151	106	159	402	522	5.93493	11.6886	8.10696	12.6102	30.7115	37.9915	0.000135623	-1.24438	down
Cocos_nucifera_newGene_3421	509	1084	885	2690	3986	1953	1.77897	3.99144	3.13366	9.81574	14.1027	6.55366	5.25268e-07	-1.47222	down
COCN_GLEAN_10001793	196	39	55	25	31	16	2.24179	0.453016	0.628109	0.289632	0.346202	0.166181	0.00321163	1.06991	up
COCN_GLEAN_10001795	2175	2061	2044	6427	6308	5156	65.634	63.5089	62.4894	202.34	191.467	148.93	2.27464e-15	-1.45672	down
Cocos_nucifera_newGene_11749	288	302	306	976	970	583	2.48391	2.66345	2.6754	8.78245	8.38627	4.82126	5.07958e-08	-1.34744	down
COCN_GLEAN_10001872	1618	985	862	521	761	577	57.5539	35.7629	31.0556	19.312	27.1947	19.6407	0.0056203	0.723872	up
COCN_GLEAN_10007157	2097	1440	2006	4080	2921	2756	22.002	15.4308	21.321	44.6659	30.8251	27.6785	0.00131324	-0.76848	down
COCN_GLEAN_10023804	99	53	92	18	21	16	2.88403	1.57187	2.7053	0.523254	0.61011	0.41886	3.44831e-06	1.51137	up
COCN_GLEAN_10007845	121	77	56	35	22	36	3.84728	2.4938	1.80117	1.15678	0.68	1.09576	0.00253692	0.996173	up
COCN_GLEAN_10007843	26743	12379	18811	48336	37494	31048	578.023	273.175	411.792	1089.67	814.82	642.112	0.0011972	-0.890163	down
COCN_GLEAN_10024671	68	24	72	25	13	8	1.10258	0.389434	1.1817	0.421474	0.211042	0.12178	0.00742408	0.97141	up
COCN_GLEAN_10009441	201	155	225	397	608	468	6.45244	5.08228	7.30077	13.2943	19.6292	14.3738	3.07631e-07	-1.21991	down
COCN_GLEAN_10009440	375	49	115	10	31	46	16.269	2.16285	5.06359	0.438139	1.3426	1.87573	0.000498083	1.27237	up
COCN_GLEAN_10009446	3738	2258	3765	7439	6713	5192	129.213	79.6789	131.805	268.207	233.328	171.728	0.000239199	-0.907254	down
COCN_GLEAN_10005148	670	421	370	292	236	282	17.5166	11.2292	9.77726	7.94006	6.19059	7.05336	0.00860603	0.6812	up
COCN_GLEAN_10007452	155	189	154	331	229	248	15.872	19.7103	15.9315	35.2804	23.5243	24.2322	0.00883336	-0.651765	down
COCN_GLEAN_10000545	1963	1788	1303	5584	5001	2404	24.6329	22.9065	16.5653	73.1021	63.11	28.8666	7.53529e-05	-1.14472	down
COCN_GLEAN_10024888	35	12	20	200	205	113	0.770041	0.262867	0.426579	4.57372	4.52488	2.36547	2.15412e-10	-2.10483	down
Cocos_nucifera_newGene_14994	710	682	690	287	341	533	15.8159	13.8352	15.8951	9.56426	10.9582	10.3954	0.00322451	0.705019	up
COCN_GLEAN_10013494	37	65	79	101	175	121	0.696966	1.24837	1.51944	2.0006	3.3449	2.19224	0.00372676	-0.89879	down
COCN_GLEAN_10013492	28	32	39	436	478	171	0.260309	0.296649	0.363379	4.24715	4.48286	1.52322	3.43364e-15	-2.54168	down
COCN_GLEAN_10019983	59	33	73	276	392	181	1.14583	0.654007	1.42769	5.6294	7.70495	3.37232	7.12032e-09	-1.81748	down
COCN_GLEAN_10004401	6708	5235	9462	16322	15347	12953	124.791	99.4427	178.299	316.733	287.085	230.573	4.45453e-05	-0.978677	down
COCN_GLEAN_10002119	379	255	296	162	194	208	18.6121	12.769	14.7236	8.28485	9.57951	9.75037	0.00975484	0.598832	up
COCN_GLEAN_10002112	464	393	358	164	164	193	12.5127	10.8137	9.78305	4.61261	4.43193	4.96053	5.68446e-07	1.06464	up
COCN_GLEAN_10020638	107	57	110	42	21	28	0.839575	0.454038	0.874396	0.344725	0.163903	0.203951	0.00111374	1.08095	up
COCN_GLEAN_10013968	6724	7589	6293	18279	20459	13953	156.771	180.638	148.6	444.502	479.615	311.276	1.43386e-09	-1.27635	down
CUFF42.501.1	4757	5781	6562	7310	10238	8801	162.382	201.475	226.86	260.275	351.415	287.463	0.00259847	-0.611804	down
COCN_GLEAN_10018873	2213	1444	2073	2976	3551	4426	48.7797	32.4878	46.2911	68.4246	78.7033	93.3736	8.77768e-05	-0.876909	down
COCN_GLEAN_10016051	1098	640	784	475	407	581	58.9616	35.0766	42.6103	26.5733	21.9664	29.8417	0.0089479	0.641345	up
COCN_GLEAN_10002353	784	753	798	1583	1214	1393	40.3248	39.5152	41.5596	84.9308	62.7499	68.5676	1.90501e-05	-0.82842	down
COCN_GLEAN_10015143	204	244	270	326	356	432	4.08467	4.99106	5.48817	6.81613	7.19027	8.30593	0.0047262	-0.612243	down
Cocos_nucifera_newGene_11053	374	528	514	904	795	1144	7.56391	11.2771	10.8258	19.0197	16.3066	22.0568	3.73921e-05	-0.936949	down
COCN_GLEAN_10021872	402	231	284	101	121	77	40.3909	23.69	28.8759	10.5125	12.1714	7.38406	2.48135e-06	1.29554	up
COCN_GLEAN_10021871	358	223	322	154	186	184	11.5636	7.33053	10.512	5.1627	6.0254	5.6874	0.00729913	0.645955	up
COCN_GLEAN_10011011	3735	635	891	267	416	667	127.903	22.1919	30.877	9.52642	14.308	21.8521	0.00125929	1.1525	up
COCN_GLEAN_10012248	15798	9339	12702	19731	20608	20442	471.715	284.693	384.125	614.47	618.696	584.035	0.00213855	-0.663318	down
CUFF27.631.1	2805	3303	2463	8452	8975	5503	95.1456	114.402	84.6075	299.063	306.158	178.621	6.97e-08	-1.29184	down
COCN_GLEAN_10014830	447	573	419	824	791	628	20.2249	26.4476	19.1968	38.8934	35.9804	27.1813	0.0062832	-0.617509	down
CUFF1.1935.1	1569	2333	1413	3293	2757	2595	128.282	194.757	116.964	280.855	226.648	202.988	0.00637236	-0.658698	down
COCN_GLEAN_10002523	249	269	257	384	464	355	4.41733	4.86289	4.61137	7.10513	8.27491	6.0291	0.0026894	-0.622413	down
COCN_GLEAN_10016159	5509	3478	3218	9102	8141	8256	98.164	63.2743	58.0593	169.158	145.852	140.76	2.80646e-05	-0.984543	down
COCN_GLEAN_10019125	1756	1718	1700	4403	3596	4564	17.1774	17.1527	16.8372	44.9307	35.3738	42.723	4.57477e-12	-1.24367	down
COCN_GLEAN_10001762	3267	4179	4982	12264	15377	9402	24.9458	32.5781	38.5271	97.6773	118.063	68.6929	3.38735e-09	-1.42446	down
CUFF5.642.1	4415	6869	4312	7623	8197	8203	110.458	175.463	109.263	198.91	206.191	196.362	0.00817814	-0.5965	down
COCN_GLEAN_10005852	2017	1452	2127	4798	2727	2531	33.5816	24.6808	35.8675	83.3412	45.6522	40.3287	0.00557789	-0.757605	down
Cocos_nucifera_newGene_16270	181	30	124	464	258	290	12.8648	2.17977	8.92845	34.5023	18.4447	19.74	0.00281045	-1.05078	down
COCN_GLEAN_10003563	80	50	115	179	199	198	5.8003	3.70918	8.50141	13.6034	14.6098	13.7933	0.000309333	-1.03723	down
COCN_GLEAN_10017172	10071	12881	9354	21349	16781	15503	201.763	263.458	189.792	446.086	338.017	297.16	0.00169241	-0.702722	down
COCN_GLEAN_10013412	1295	635	740	467	356	506	22.3439	11.1734	12.9214	8.39978	6.16274	8.34586	0.00372285	0.793677	up
CUFF1.1428.1	164	47	84	166	349	235	13.5954	3.97764	7.06025	14.3656	29.1017	18.6652	0.00368876	-0.971914	down
Cocos_nucifera_newGene_274	1040	1041	1503	3611	2011	2698	9.85815	10.2286	12.6452	38.3045	17.5814	21.1054	2.74694e-05	-1.08637	down
COCN_GLEAN_10014288	2302	2623	2180	3939	4358	6813	22.9538	26.7027	22.0076	40.9565	43.6898	64.996	1.19955e-05	-1.0031	down
Cocos_nucifera_newGene_3291	601	318	324	1329	792	520	27.5998	14.7593	14.2343	63.009	35.9748	22.2388	0.00587586	-0.868784	down
COCN_GLEAN_10016342	2777	1130	1776	6258	7221	5095	135.222	56.164	87.5703	317.873	353.604	237.404	2.57159e-07	-1.4453	down
COCN_GLEAN_10008292	1997	2827	1997	3166	4305	4351	58.0395	83.8992	58.7823	95.9638	125.8	121.002	0.000624137	-0.750366	down
COCN_GLEAN_10000605	169	55	100	26	57	38	2.40113	0.793382	1.43221	0.381287	0.802954	0.50893	0.00731242	0.920774	up
CUFF19.79.1	163	200	356	494	823	497	7.43966	9.31737	16.5028	23.6123	37.8984	21.7828	0.000179218	-1.10122	down
COCN_GLEAN_10022859	1593	1190	1645	2214	3259	2495	50.7475	38.7045	53.0656	73.5568	104.384	76.0219	0.000184332	-0.807795	down
CUFF52.539.1	185	218	200	109	122	140	34.2115	41.3274	37.5839	21.0216	22.6355	24.7895	0.00982199	0.585387	up
COCN_GLEAN_10013274	17365	12996	14922	45197	31548	21787	212.615	162.456	185.048	577.181	388.385	255.245	0.000183679	-0.997512	down
COCN_GLEAN_10013271	1199	931	800	2853	2234	1432	20.8162	16.4941	14.0664	51.6667	39.0064	23.7877	0.00018674	-1.01368	down
COCN_GLEAN_10015032	7201	4888	4171	18252	10320	7191	117.073	81.1393	68.6781	309.508	168.703	111.868	0.00198062	-0.937983	down
Cocos_nucifera_newGene_2096	114	174	190	551	515	309	0.954867	1.27498	1.31256	4.56482	3.98833	2.35803	4.81892e-06	-1.29108	down
Cocos_nucifera_newGene_1546	254	166	162	1034	1162	413	4.10651	3.30795	2.85315	22.1664	24.3221	8.47067	8.7399e-08	-1.67761	down
COCN_GLEAN_10003006	86	72	100	284	183	168	2.33276	1.99894	2.73759	8.0679	4.99351	4.35885	8.58953e-05	-1.11026	down
COCN_GLEAN_10015115	2079	1128	972	489	436	672	113.313	62.7629	53.671	27.7524	23.8909	35.0123	9.1329e-05	1.09934	up
COCN_GLEAN_10024828	1113	884	1035	2989	2179	1115	80.2114	65.0562	75.5148	224.736	157.912	76.8737	0.00251367	-0.889232	down
COCN_GLEAN_10000727	719	884	979	2139	2625	2246	20.2272	25.4163	27.9322	62.8469	74.3367	60.5139	2.79462e-12	-1.37142	down
COCN_GLEAN_10000721	485	519	376	1443	2824	1517	11.4808	12.5551	9.01764	35.6853	67.3283	34.4169	4.1449e-11	-1.76977	down
Cocos_nucifera_newGene_11580	2525	2316	1553	896	1317	1240	57.4889	53.6822	36.9189	22.4428	31.6652	29.3979	0.00167463	0.746106	up
Cocos_nucifera_newGene_16004	16	25	5	36	62	55	0.477245	0.757681	0.142113	1.1058	1.86141	1.70123	0.00471074	-1.01836	down
CUFF5.571.1	30	43	28	82	106	92	5.82244	8.40219	5.44119	16.6425	20.7223	17.1986	4.8477e-05	-1.20046	down
COCN_GLEAN_10006959	8357	9788	9597	17537	17191	12728	151.613	181.311	176.347	331.854	313.589	220.95	0.000256023	-0.755239	down
COCN_GLEAN_10018546	6282	4359	8440	12436	10223	8670	163.909	116.104	223.016	338.425	268.175	216.444	0.0099396	-0.662501	down
Cocos_nucifera_newGene_10513	431	135	85	47	25	98	12.1625	3.85763	2.3267	1.32438	0.68571	2.52208	0.0039401	1.04615	up
COCN_GLEAN_10024780	1608	1866	1860	4568	3791	3291	174.419	206.629	204.304	516.907	413.462	341.63	2.29816e-07	-1.07665	down
COCN_GLEAN_10002258	183	305	248	302	542	529	7.45325	12.6523	10.2274	12.8211	22.1925	20.5888	0.00379077	-0.78274	down
COCN_GLEAN_10004962	2654	4454	2900	7779	6864	7270	28.6187	49.0414	31.6709	87.5039	74.4383	75.0219	9.63274e-06	-1.04028	down
COCN_GLEAN_10000095	2505	3102	3348	289	334	1119	87.6948	110.871	118.687	10.526	11.7233	37.4809	6.04226e-07	1.65216	up
CUFF16.404.1	366	31	98	37	13	6	21.1904	1.83499	5.71202	2.21781	0.708903	0.31068	0.000704757	1.227	up
Cocos_nucifera_newGene_12462	1842	2013	1017	2823	2971	2616	6.9186	7.69322	3.86196	10.939	11.1835	9.27575	0.00506769	-0.71581	down
COCN_GLEAN_10005766	166	167	146	383	473	239	6.80792	6.95651	6.03604	16.3805	19.514	9.35378	0.0001224	-1.04022	down
COCN_GLEAN_10016910	180	174	251	23	55	68	6.89655	6.77478	9.71235	0.902654	2.09887	2.48571	1.25174e-06	1.51969	up
COCN_GLEAN_10023504	2011	4570	1414	1102	800	1347	67.3939	156.358	47.9788	38.518	26.9292	43.1675	0.00362316	0.931521	up
COCN_GLEAN_10017247	76	46	84	114	195	130	0.896144	0.550233	0.998757	1.40595	2.32029	1.47258	0.00246037	-0.899772	down
Cocos_nucifera_newGene_6299	319	289	291	178	182	163	4.18138	3.87216	3.86972	2.42917	2.91502	2.04862	0.00117986	0.667854	up
COCN_GLEAN_10012361	358	415	238	210	94	143	9.43933	11.1813	6.34101	5.7782	2.48722	3.61154	0.00402483	0.87188	up
COCN_GLEAN_10014203	433	247	338	670	949	565	14.628	8.52161	11.5702	23.6019	32.2719	18.2671	0.000227248	-0.973852	down
CUFF46.48.1	140	110	88	197	174	304	2.51067	2.01482	1.58917	3.67618	3.12824	5.22164	0.00205371	-0.857567	down
COCN_GLEAN_10001930	40	75	45	7	10	11	1.20962	2.30797	1.38641	0.219043	0.295049	0.308625	7.94096e-06	1.56113	up
COCN_GLEAN_10013618	69	37	65	103	145	167	2.15384	1.15542	2.03918	3.36079	4.56076	5.00678	0.000369412	-1.05046	down
COCN_GLEAN_10022036	2601	1169	2429	3712	4174	3682	127.242	58.3418	120.325	189.374	205.285	172.327	0.00260242	-0.802193	down
COCN_GLEAN_10003791	8609	2986	3724	1332	2334	2814	507.204	179.595	222.196	81.8275	138.239	158.607	0.00460046	0.898819	up
COCN_GLEAN_10002771	1293	1470	1594	929	774	898	108.131	125.526	135.046	81.0244	65.0215	71.8723	0.000764444	0.642428	up
COCN_GLEAN_10019043	146	478	263	805	1038	991	11.1666	37.3526	20.3809	64.2739	79.9495	72.6559	2.48054e-05	-1.30826	down
COCN_GLEAN_10019047	21	27	19	77	39	50	1.27259	1.65143	1.15869	4.89328	2.36986	2.88828	0.00557657	-0.93762	down
COCN_GLEAN_10009838	14	6	6	27	27	48	0.265129	0.115229	0.114571	0.549363	0.519848	0.901097	0.00191009	-1.12315	down
COCN_GLEAN_10018391	1156	953	822	1872	2011	1195	10.0954	8.49712	7.27135	17.061	17.662	9.98932	0.00309826	-0.734313	down
COCN_GLEAN_10001487	23	13	15	38	78	106	2.65589	1.46183	1.74248	4.65222	9.26297	12.0408	4.88563e-05	-1.40568	down
COCN_GLEAN_10000393	7462	10835	9702	15035	19013	22187	82.6814	122.577	108.88	173.751	211.813	235.218	1.16389e-05	-0.945846	down
COCN_GLEAN_10000397	85	172	133	178	350	242	2.96373	6.12861	4.69201	6.47465	12.2533	8.04841	0.00711904	-0.803516	down
CUFF29.75.2	306	349	315	584	1073	608	6.95246	8.08001	7.2316	13.8288	24.5098	13.2222	2.30527e-05	-1.08481	down
COCN_GLEAN_10019333	369	899	435	1159	1008	1304	9.35842	23.3224	11.1802	30.7221	25.751	31.723	0.00346329	-0.855273	down
Cocos_nucifera_newGene_7446	105	149	102	43	55	53	1.6919	2.44505	1.65926	0.713362	0.883464	0.816415	0.00051492	0.977209	up
Cocos_nucifera_newGene_7444	237	148	187	87	76	132	4.8829	2.94145	3.53367	1.58257	1.51656	2.27784	0.00760158	0.747081	up
COCN_GLEAN_10011853	578	708	615	1094	1040	794	7.55623	9.44818	8.14472	14.9139	13.6675	9.93214	0.00507227	-0.609508	down
COCN_GLEAN_10021029	272	267	247	404	426	673	5.89273	5.90018	5.41532	9.13386	9.28036	13.9602	0.000304278	-0.858724	down
COCN_GLEAN_10012087	15	15	16	41	50	37	0.328151	0.33908	0.367966	0.957714	1.12999	0.800535	0.00142006	-1.06557	down
Cocos_nucifera_newGene_5951	967	652	1045	1294	1824	1604	8.53059	6.34668	8.80092	12.547	17.0764	13.903	0.000657922	-0.77694	down
COCN_GLEAN_10015940	10	10	9	69	65	34	0.125316	0.128124	0.112703	0.925585	0.8433	0.414028	2.50842e-06	-1.64176	down
Cocos_nucifera_newGene_7831	19	7	12	54	79	56	0.289206	0.125437	0.204626	0.978462	1.24478	0.934708	5.26921e-06	-1.56223	down
Cocos_nucifera_newGene_10597	33	51	36	11	15	8	0.509528	0.80114	0.562185	0.164136	0.230112	0.114079	0.00145949	1.1174	up
COCN_GLEAN_10005077	56	18	31	172	124	172	5.21957	1.67161	2.87628	16.787	11.6085	15.3583	9.25077e-07	-1.59702	down
COCN_GLEAN_10023288	1317	1999	1459	2386	2417	2525	12.9486	20.0751	14.5298	24.4752	23.8997	23.7609	0.00455851	-0.602026	down
COCN_GLEAN_10007690	308	274	304	741	636	1053	11.2183	10.2042	11.2418	28.1971	23.3478	36.7752	5.84362e-09	-1.33444	down
COCN_GLEAN_10007348	252	85	114	56	51	64	2.70971	0.928396	1.23745	0.625993	0.550879	0.652978	0.00352801	0.962135	up
COCN_GLEAN_10011260	320	447	356	518	609	843	16.5255	23.5769	18.6109	27.8899	31.6309	41.651	0.00170167	-0.747484	down
COCN_GLEAN_10015237	1231	627	621	2396	1440	1098	31.0049	16.1157	15.8379	62.9527	36.4627	26.451	0.00797709	-0.815551	down
COCN_GLEAN_10019749	175	76	117	276	232	458	2.46988	1.08957	1.67181	4.06107	3.29803	6.1925	0.000296986	-1.10877	down
COCN_GLEAN_10014196	211	119	121	80	45	75	5.15253	2.95335	2.97379	2.0269	1.08953	1.7354	0.00531294	0.858974	up
Cocos_nucifera_newGene_8355	101	68	46	363	220	153	0.706498	0.602862	0.402827	2.23278	1.4854	0.95919	4.26714e-05	-1.33264	down
COCN_GLEAN_10003902	7252	1638	6321	10437	17385	10183	197.195	45.4591	174.068	296	475.294	264.922	0.00408324	-0.960828	down
COCN_GLEAN_10001227	363	187	425	689	810	407	42.7396	22.3919	50.685	84.6716	95.8743	45.7872	0.0080982	-0.800414	down
COCN_GLEAN_10001226	3384	2189	4522	7426	8103	5256	57.576	38.0149	77.9314	131.796	138.63	85.5623	0.000577494	-0.922482	down
COCN_GLEAN_10007105	655	813	923	1930	2270	1628	35.1383	44.5735	50.1835	108.078	122.562	83.6345	3.81799e-08	-1.20267	down
COCN_GLEAN_10022188	28	21	57	64	182	158	0.617224	0.465308	1.30851	1.49224	4.14301	3.42952	0.000189713	-1.29085	down
COCN_GLEAN_10022187	27	18	58	65	176	166	0.611424	0.396742	1.32763	1.52592	4.00239	3.58733	0.00021823	-1.29222	down
COCN_GLEAN_10022186	993	446	1454	2075	3445	2266	18.8478	8.6464	27.9637	41.0887	65.774	41.1733	0.000297638	-1.1255	down
COCN_GLEAN_10022185	214	190	231	419	550	301	4.09149	3.70119	4.46727	8.35187	10.57	5.49537	0.000430017	-0.901143	down
COCN_GLEAN_10009412	1301	1036	1404	1127	2580	4400	156.593	127.329	171.235	141.527	312.32	506.906	0.00605259	-0.863423	down
Cocos_nucifera_newGene_6161	356	564	573	779	861	1173	2.21529	3.51595	3.5944	5.02101	5.22803	6.9531	0.00074296	-0.830646	down
COCN_GLEAN_10010920	2803	3350	3353	5670	6399	5849	85.534	104.406	103.637	180.489	196.368	170.823	1.16184e-07	-0.906018	down
COCN_GLEAN_10012908	2987	2086	2681	1312	666	1016	77.3732	55.1553	70.3309	35.4384	17.3355	25.1758	2.489e-05	1.11125	up
Cocos_nucifera_newGene_3125	152	169	231	412	271	313	0.589992	0.668358	0.906489	1.66686	1.05898	1.16351	0.00310613	-0.77196	down
COCN_GLEAN_10002440	240	359	288	918	888	641	20.0173	30.6275	24.3169	80.0568	74.6223	51.233	6.47766e-08	-1.3213	down
COCN_GLEAN_10012123	988	423	1007	279	308	501	35.2672	15.3853	36.3867	10.3706	11.0291	17.1019	0.00388609	0.868191	up
COCN_GLEAN_10020698	343	387	241	738	880	656	3.32787	3.84144	2.36438	7.47541	8.59851	6.09492	3.14532e-06	-1.11819	down
COCN_GLEAN_10003717	12	24	45	112	111	172	0.152827	0.303136	0.573797	1.48356	1.41709	2.08989	2.93365e-06	-1.58429	down
COCN_GLEAN_10001802	12	14	13	56	173	120	0.655627	0.789587	0.746073	3.27415	9.87614	6.48287	6.50384e-10	-2.10994	down
Cocos_nucifera_newGene_10167	239	122	125	65	38	85	2.33544	1.21336	1.22418	0.650686	0.370357	0.785813	0.00259086	0.97045	up
COCN_GLEAN_10019955	300	208	576	74	130	183	11.0947	7.83033	21.568	2.82834	4.8148	6.46721	0.00135847	1.04606	up
COCN_GLEAN_10001383	790	526	667	929	1919	2065	86.5625	58.8123	73.9303	106.151	211.36	216.513	4.03952e-05	-1.12002	down
CUFF36.157.1	2498	1964	2482	13146	14122	9668	79.3318	63.6684	79.8238	435.515	451.01	293.812	8.4251e-25	-2.22537	down
COCN_GLEAN_10008560	332	455	382	679	704	499	10.8769	15.2098	12.6727	23.2312	23.2176	15.6367	0.00519192	-0.653014	down
COCN_GLEAN_10008240	2160	3336	2640	3128	5548	4561	14.8097	23.3515	18.3364	22.3675	38.2478	29.9242	0.008691	-0.644534	down
COCN_GLEAN_10008249	6107	9101	6483	8276	14424	13430	301.442	458.648	324.087	426.067	715.862	634.292	0.00622928	-0.672438	down
CUFF29.281.1	554	859	630	3713	3185	1212	29.711	47.0619	34.2363	208.028	171.995	62.2822	9.66776e-07	-1.54193	down
COCN_GLEAN_10024320	815	85	304	76	143	115	48.7659	5.19531	18.3998	4.71928	8.60191	6.54987	0.0048008	1.01999	up
COCN_GLEAN_10005360	2010	3409	2591	3606	4938	4476	52.1742	90.3595	68.1325	97.6485	128.904	111.211	0.00488757	-0.65685	down
COCN_GLEAN_10010899	79	102	157	27	42	66	2.24528	2.96491	4.54617	0.779534	1.19721	1.78436	0.00450857	0.928606	up
Cocos_nucifera_newGene_9164	3343	3015	3375	7129	6177	6064	19.5697	18.0028	21.5919	40.5545	32.7806	33.6828	3.33688e-08	-0.980205	down
COCN_GLEAN_10004763	448	375	284	676	422	828	7.3481	6.26557	4.71501	11.5629	6.95044	12.9915	0.00941766	-0.706168	down
COCN_GLEAN_10013153	184	238	189	461	386	351	4.19047	5.54727	4.35978	10.9668	8.85245	7.65306	9.99211e-05	-0.906339	down
CUFF26.627.1	1167	1737	1516	3660	2975	2471	75.6211	114.962	99.5389	247.512	193.959	153.257	5.02471e-05	-0.965079	down
COCN_GLEAN_10000251	609	206	718	1572	1912	1843	20.0959	6.92217	23.9774	54.1084	63.4478	58.2062	6.15096e-06	-1.40648	down
CUFF5.299.1	156	261	221	280	480	377	2.7496	4.71736	3.9576	5.17604	8.55352	6.39488	0.00551366	-0.736902	down
COCN_GLEAN_10021847	77	45	94	22	27	18	1.83078	1.09412	2.27885	0.546282	0.65222	0.4102	0.000486019	1.15603	up
CUFF32.3.1	4100	1428	1398	789	651	1309	112.038	39.8199	38.68	22.4626	17.8872	34.2246	0.00451293	0.929501	up
COCN_GLEAN_10012054	926	1078	696	1891	1545	1718	12.2402	14.54	9.30596	26.07	20.5266	21.7214	9.06365e-05	-0.878873	down
COCN_GLEAN_10022349	572	902	822	1016	1312	1329	7.20355	11.6104	10.4867	13.3588	16.6241	16.0332	0.00491327	-0.63703	down
COCN_GLEAN_10004572	4724	3329	2509	1114	1937	2025	101.901	73.3185	54.8063	25.0497	41.9944	41.7881	0.00151362	0.854026	up
COCN_GLEAN_10002300	1509	1889	1937	2723	3256	6359	33.3389	42.5911	43.3304	62.7363	72.3185	134.409	0.00017546	-1.03177	down
COCN_GLEAN_10020851	582	183	915	1898	2639	1735	32.6538	10.4941	52.0295	111.195	149.081	93.2825	4.88665e-05	-1.36124	down
COCN_GLEAN_10020854	92	127	103	135	226	237	5.63653	7.96326	6.39424	8.61252	13.9359	13.9091	0.00402809	-0.778009	down
COCN_GLEAN_10021102	2407	810	1241	5733	4287	4940	99.5319	34.1958	51.9599	247.228	178.246	195.445	2.84994e-06	-1.41047	down
COCN_GLEAN_10021101	1587	305	906	4311	3108	3558	64.6507	12.6678	37.3652	183.152	127.267	138.652	2.77665e-05	-1.4086	down
Cocos_nucifera_newGene_12244	91	97	68	134	257	215	2.27413	2.47403	1.71127	3.56803	6.57381	5.30686	0.000189304	-1.04931	down
COCN_GLEAN_10001809	480	229	224	172	114	123	15.6915	7.6199	7.41927	5.84655	3.7175	3.82442	0.0040676	0.876393	up
COCN_GLEAN_10002571	96	67	176	18	49	32	6.1433	4.38027	11.486	1.20751	3.16852	1.91328	0.000839747	1.14975	up
Cocos_nucifera_newGene_10490	348	440	225	129	143	181	7.78481	10.0397	5.07897	2.99891	3.21008	3.86028	0.000673206	0.930882	up
COCN_GLEAN_10009498	354	343	269	89	82	149	12.7354	12.6126	9.802	3.33993	2.93725	5.12706	1.06736e-06	1.30447	up
COCN_GLEAN_10018735	4557	6314	4388	10740	10096	9693	111.214	157.325	108.455	273.381	247.743	226.354	5.55616e-06	-0.953914	down
COCN_GLEAN_10006444	418	599	426	1860	2300	1815	20.0009	29.2542	20.6136	92.7923	110.642	83.1027	1.6571e-17	-1.88173	down
COCN_GLEAN_10007794	771	434	412	189	154	212	35.6161	20.4736	19.2606	9.07882	7.14625	9.37349	4.94009e-06	1.24355	up
COCN_GLEAN_10023668	1301	1038	1173	3643	4781	3305	38.9332	31.7032	35.5609	113.741	143.929	94.6683	4.13193e-15	-1.63039	down
Cocos_nucifera_newGene_9826	77	97	107	157	122	241	1.09501	1.40795	1.53802	2.33104	1.75285	3.28293	0.0085299	-0.754253	down
COCN_GLEAN_10011456	27301	11101	25786	8188	9967	10111	1080.06	448.375	1033.2	337.817	396.432	382.712	0.000819525	0.933093	up
COCN_GLEAN_10017859	374	274	314	502	497	481	7.3195	5.482	6.23097	10.2585	9.78508	9.02048	0.00258174	-0.615003	down
COCN_GLEAN_10010495	51	20	45	92	171	57	1.50692	0.606363	1.35323	2.87313	5.15056	1.62985	0.00492332	-0.980402	down
Cocos_nucifera_newGene_706	184	124	197	23	33	30	4.84544	3.33056	5.281	0.62405	0.809252	0.728784	2.4e-12	2.01563	up
COCN_GLEAN_10017146	1190	907	920	2652	3772	2833	81.4877	63.3775	63.8059	189.41	259.709	185.609	1.05069e-12	-1.50958	down
COCN_GLEAN_10014279	1600	5543	2744	6906	7663	6057	103.746	366.911	180.207	467.031	499.561	375.756	0.00790034	-0.834234	down
CUFF26.379.1	2069	711	777	5413	4131	2850	43.3515	15.1978	16.4689	118.282	87.0216	57.1319	2.63421e-05	-1.36075	down
Cocos_nucifera_newGene_7949	1499	116	335	145	134	101	35.9074	2.75953	7.85351	3.57557	3.14503	2.29168	0.00113551	1.18751	up
COCN_GLEAN_10019344	1062	111	348	78	110	201	46.1467	4.91208	15.2859	3.53202	4.77664	8.36284	0.00368039	1.055	up
Cocos_nucifera_newGene_10281	164	243	150	306	304	311	3.01523	4.57505	2.80395	5.88553	5.63624	5.47959	0.0064801	-0.670684	down
Cocos_nucifera_newGene_11881	85	74	92	142	179	212	1.30193	1.14722	1.42624	3.01012	3.00039	3.36541	8.86979e-05	-0.977542	down
Cocos_nucifera_newGene_11884	613	1145	991	1856	2235	1982	7.89635	13.7645	12.4363	23.6478	26.9732	24.3801	2.32866e-05	-1.03534	down
COCN_GLEAN_10006634	55	42	48	70	480	188	2.37828	1.8471	2.10108	3.13346	20.8859	7.79128	6.30765e-05	-1.42685	down
COCN_GLEAN_10021537	990	1015	857	1108	2018	3179	18.0342	18.8808	15.8215	21.0697	36.9948	55.4508	0.000921552	-0.94866	down
Cocos_nucifera_newGene_15733	238	271	235	560	838	1060	5.68904	6.61037	5.67821	13.9411	20.1338	24.2341	2.38371e-10	-1.53816	down
COCN_GLEAN_10015552	352	291	134	23	71	75	16.5227	13.9422	6.3387	1.11452	3.3304	3.34244	1.87045e-05	1.46118	up
COCN_GLEAN_10003058	101	57	92	176	237	163	7.27021	4.17172	6.65604	13.1692	17.1441	11.2024	0.000211476	-1.03239	down
CUFF45.799.1	310	247	223	123	115	98	9.80938	7.9635	7.14501	4.03674	3.63689	2.95683	3.18825e-05	1.01411	up
COCN_GLEAN_10001560	152	244	105	376	254	395	2.29432	3.76198	1.59653	5.92716	3.85494	5.69868	0.00442058	-0.850008	down
Cocos_nucifera_newGene_9474	482	835	745	1907	2569	2121	8.14814	14.8404	12.8414	36.1251	46.9821	35.8635	3.19497e-10	-1.50953	down
Cocos_nucifera_newGene_16385	248	366	256	35	13	151	3.02677	4.58141	3.17722	0.426405	0.151311	1.76741	0.00217506	1.11656	up
COCN_GLEAN_10024930	3076	3543	4271	4180	9352	7549	61.5046	72.3273	86.4874	87.1683	188.029	144.428	0.00141211	-0.839135	down
COCN_GLEAN_10017408	1967	3124	2753	6857	9594	5935	49.5352	80.3478	70.2357	180.146	243.01	143.043	3.96016e-08	-1.3549	down
Cocos_nucifera_newGene_6766	18	10	21	105	124	54	1.36201	0.741961	1.56717	8.27311	9.42447	3.90716	4.63692e-07	-1.72274	down
COCN_GLEAN_10021186	14	77	61	159	180	175	0.907386	5.03602	3.99786	10.7083	11.6868	10.8519	0.000764227	-1.16997	down
COCN_GLEAN_10021187	186	229	200	282	496	303	8.45461	10.6687	9.23613	13.4293	22.7672	13.2329	0.00458792	-0.731709	down
Cocos_nucifera_newGene_478	416	388	373	689	1041	615	2.53293	2.41151	2.29767	4.37786	6.37564	3.58329	0.000112896	-0.916808	down
COCN_GLEAN_10024953	1527	549	964	2906	2336	1867	77.0968	28.2877	49.2714	153.063	118.561	90.2132	0.000727434	-1.01162	down
Cocos_nucifera_newGene_13199	64	20	50	114	217	169	2.2916	0.719852	1.8043	4.26066	7.84919	5.8011	3.00221e-05	-1.37944	down
COCN_GLEAN_10002283	5474	4315	6140	11158	11484	7190	217.314	174.897	246.878	462.068	458.418	273.139	0.000433041	-0.843745	down
COCN_GLEAN_10019178	288	319	249	555	377	561	7.67018	8.67152	6.72337	15.4233	10.0891	14.2969	0.0016353	-0.749719	down
COCN_GLEAN_10009279	5301	3391	3912	12157	11392	11091	97.6176	63.7579	72.971	233.515	210.952	195.446	9.90284e-11	-1.37093	down
COCN_GLEAN_10005711	176	316	248	787	774	593	15.8656	29.172	22.7455	74.2654	70.4589	51.3868	1.18704e-07	-1.36123	down
COCN_GLEAN_10023577	2490	2545	2635	11308	9741	7153	144.341	150.612	154.72	683.841	567.853	396.791	4.54474e-15	-1.73682	down
COCN_GLEAN_10010768	303	132	332	543	559	418	20.4783	9.07897	22.7303	38.2796	38.0168	27.0171	0.00481441	-0.830409	down
COCN_GLEAN_10010760	1566	1142	1311	2274	2148	2631	126.125	93.91	106.961	191.088	173.953	202.83	4.15421e-05	-0.794459	down
Cocos_nucifera_newGene_786	26	33	46	3	7	12	0.745899	0.99218	1.35866	0.092178	0.205688	0.326549	0.00101639	1.19381	up
CUFF30.595.1	2289	2195	2028	4191	2998	2751	44.071	43.1607	39.5464	84.1843	58.051	50.6778	0.00803648	-0.596839	down
COCN_GLEAN_10013448	24	34	37	96	137	82	1.88124	2.83113	3.01608	8.13073	11.2255	6.40603	8.58698e-06	-1.36586	down
Cocos_nucifera_newGene_11343	81	75	54	137	152	122	0.543718	0.552461	0.372735	0.982394	1.0696	0.810444	0.00143787	-0.85425	down
Cocos_nucifera_newGene_13878	48	31	38	82	114	56	0.829978	0.538218	0.669503	1.49313	2.00013	0.929463	0.00712173	-0.859554	down
COCN_GLEAN_10018077	5166	3167	3060	1398	1427	2761	150.552	94.2184	90.3275	42.4778	41.8071	76.9808	0.00390077	0.810524	up
COCN_GLEAN_10009334	347	82	56	38	22	11	5.22484	1.25899	0.846751	0.585339	0.325592	0.158581	0.000265756	1.3323	up
COCN_GLEAN_10009709	1281	1634	1561	2224	3666	3927	24.4383	31.8345	30.1757	44.2849	70.3692	71.7237	8.27798e-06	-1.03686	down
COCN_GLEAN_10005905	558	455	346	75	137	190	16.0413	13.3554	10.0583	2.23454	3.95117	5.22456	2.82746e-06	1.37365	up
COCN_GLEAN_10005907	857	396	504	262	114	295	55.854	26.3237	33.2365	17.7619	7.4636	18.4051	0.00180874	0.993484	up
COCN_GLEAN_10008859	7999	4534	7614	15755	10487	14103	82.8468	47.9402	79.8682	170.194	109.213	139.763	0.000333057	-0.910169	down
COCN_GLEAN_10011318	94	167	118	11	14	82	1.9981	3.64405	2.54903	0.232017	0.289518	1.66702	0.00990638	0.940999	up
CUFF9.528.1	3694	4396	4651	3529	9536	18759	251.43	305.456	320.575	250.496	652.558	1221.71	0.00433793	-0.948953	down
COCN_GLEAN_10019504	106	107	86	154	149	169	4.61807	4.73403	3.76927	7.00779	6.51119	7.04488	0.00938835	-0.620073	down
Cocos_nucifera_newGene_7862	63	135	83	196	216	200	2.41034	5.34183	3.27275	7.96496	8.35031	7.44174	0.000989297	-0.944727	down
COCN_GLEAN_10022613	40	19	38	156	113	40	1.62188	0.781099	1.58459	6.6876	4.6798	1.54736	0.00261884	-1.06834	down
COCN_GLEAN_10023251	3992	3657	4599	2723	2197	2008	167.604	156.729	195.548	119.208	92.748	80.6461	0.000800338	0.6977	up
COCN_GLEAN_10021677	348	315	361	840	1020	851	8.08196	7.46009	8.50121	20.3748	23.8417	18.9322	4.79695e-13	-1.35068	down
CUFF46.398.1	871	868	931	372	698	523	41.6721	42.3979	45.1103	18.5414	33.5465	23.9094	0.0082314	0.621337	up
COCN_GLEAN_10007334	242	285	316	369	534	707	5.54825	6.66678	7.34292	8.83386	12.3128	15.5349	0.000809736	-0.839323	down
Cocos_nucifera_newGene_4890	204	246	144	365	320	443	5.79013	7.14428	4.15545	10.8459	9.15906	12.0859	0.0010837	-0.832435	down
COCN_GLEAN_10016735	933	82	168	74	85	67	60.0883	5.36751	10.9572	4.95175	5.48301	4.09467	0.00120701	1.18219	up
COCN_GLEAN_10024241	214	413	487	553	1261	1084	16.4807	32.5308	38.0167	44.4777	97.7697	80.0433	0.000323014	-1.09642	down
COCN_GLEAN_10004316	237	312	279	147	138	133	10.6045	14.2726	12.6881	6.86501	6.21782	5.68277	0.000235966	0.835115	up
Cocos_nucifera_newGene_9074	3237	1427	4995	6267	11673	6404	81.0015	36.604	126.529	173.168	311.073	160.902	0.0015171	-1.01952	down
Cocos_nucifera_newGene_9076	112	93	117	42	64	63	1.72303	1.446	1.83592	0.662998	0.974994	0.919108	0.00766551	0.734298	up
COCN_GLEAN_10022868	16	25	19	66	96	41	1.18476	1.90808	1.43641	5.22143	7.35838	2.94717	0.000343953	-1.22004	down
COCN_GLEAN_10019701	1227	452	1024	2344	5361	2959	42.6715	16.0319	36.0472	85.0223	187.492	98.4709	1.29489e-06	-1.52355	down
COCN_GLEAN_10008378	1633	1710	1395	525	441	730	38.1563	40.7885	33.012	12.7884	10.3441	16.3087	1.61208e-08	1.28237	up
COCN_GLEAN_10022400	159	138	215	411	356	334	1.53009	1.36006	2.09308	4.13101	3.44988	3.0793	2.81342e-05	-1.01376	down
COCN_GLEAN_10011701	752	953	810	2053	2146	1824	23.0175	29.7734	25.0872	65.5346	66.0375	53.4076	3.58418e-10	-1.21031	down
COCN_GLEAN_10005216	405	557	377	751	686	711	9.17881	12.892	8.65315	17.754	15.6391	15.4325	0.00316698	-0.654928	down
CUFF21.80.1	17	57	26	142	243	166	0.729981	2.56534	1.15732	6.61726	10.9054	7.09002	2.46494e-07	-1.72965	down
COCN_GLEAN_10020715	2794	1930	1876	7448	6985	6857	92.4803	65.2362	62.8763	257.175	232.489	217.213	8.79327e-14	-1.57989	down
COCN_GLEAN_10020717	1674	1938	1497	3161	3197	3580	30.473	36.0141	27.5891	60.0153	58.5095	62.355	2.88888e-07	-0.938223	down
Cocos_nucifera_newGene_9270	373	530	411	238	255	311	7.52222	11.7022	8.29611	5.51973	5.54889	6.37627	0.00868004	0.594081	up
Cocos_nucifera_newGene_14113	60	55	45	67	106	138	0.69602	0.873519	0.687984	1.01388	1.6063	1.83852	0.0095697	-0.779839	down
COCN_GLEAN_10010284	1616	2060	1983	5419	7336	4673	47.2169	61.4596	58.6886	165.149	215.537	130.661	2.02782e-11	-1.49656	down
COCN_GLEAN_10013643	442	596	541	1473	2542	1369	11.9823	16.4813	14.8428	41.667	69.306	35.5133	2.14338e-09	-1.54763	down
Cocos_nucifera_newGene_14937	37	55	28	70	90	105	1.16605	1.76266	0.892448	2.32521	2.87887	3.18692	0.00378378	-0.900309	down
Cocos_nucifera_newGene_14936	126	137	151	257	323	210	12.9025	14.2999	15.6275	27.512	33.2726	20.5836	0.000478962	-0.855395	down
COCN_GLEAN_10012112	469	287	599	970	865	1066	9.37876	5.85736	12.1252	20.2132	17.3894	20.3778	0.000144256	-0.981802	down
COCN_GLEAN_10008170	4344	4153	4193	8371	7443	9517	65.7448	64.1724	64.2758	132.148	113.259	137.821	8.23182e-09	-0.984629	down
CUFF29.187.1	133	179	192	79	89	106	8.42883	11.586	12.3574	5.2488	5.68212	6.43798	0.0052498	0.715045	up
COCN_GLEAN_10004128	245	373	216	480	589	479	3.80097	5.91875	3.39952	7.78182	9.19433	7.11007	0.00132198	-0.807954	down
COCN_GLEAN_10014512	2133	1659	962	6996	4763	1120	84.661	67.2405	38.6641	289.711	190.144	42.5281	0.00693434	-0.951159	down
COCN_GLEAN_10005451	43	35	62	44	99	264	1.73767	1.44792	2.58057	1.86038	4.10436	10.4219	0.00958592	-0.928508	down
COCN_GLEAN_10020694	1188	858	1062	664	556	671	27.3996	20.1945	24.8113	15.9537	12.8867	14.8019	0.00312133	0.607655	up
COCN_GLEAN_10020965	293	416	382	685	1113	861	34.4487	49.9742	45.5253	84.1353	131.864	96.9907	8.46191e-07	-1.16808	down
COCN_GLEAN_10020964	1698	2187	1764	3380	5142	4224	41.8932	55.0911	44.0747	87.0083	127.587	99.736	2.05238e-07	-1.10269	down
Cocos_nucifera_newGene_8593	17	34	13	30	62	91	0.338802	0.695015	0.253614	0.622339	1.27393	1.7792	0.00937841	-0.927708	down
Cocos_nucifera_newGene_12000	80	115	69	178	233	170	0.465635	0.684533	0.407271	1.09132	1.37703	0.951906	0.000316957	-0.983824	down
CUFF17.670.1	412	241	274	548	630	398	14.3449	8.5697	9.66963	19.9321	22.099	13.2655	0.00893781	-0.692055	down
COCN_GLEAN_10004537	246	340	276	329	638	630	5.5647	7.87104	6.333	7.77113	14.5425	13.6561	0.0032509	-0.780616	down
COCN_GLEAN_10018139	626	594	732	925	1256	798	34.2528	33.2208	40.6171	52.8224	69.1552	41.8048	0.00880204	-0.589498	down
COCN_GLEAN_10001662	97	227	126	308	642	573	1.87714	4.51159	2.48551	6.25122	12.5807	10.6863	9.80633e-06	-1.36882	down
Cocos_nucifera_newGene_1494	11	24	23	64	87	60	0.360614	0.869128	0.807513	2.36032	3.11453	2.02408	5.43108e-05	-1.34125	down
CUFF43.460.1	1634	1895	2867	4946	9588	4500	64.1467	75.9597	114.026	202.591	378.631	169.113	5.45955e-06	-1.30826	down
COCN_GLEAN_10004394	17	8	21	42	54	58	2.04811	0.961212	2.64865	5.44123	6.69613	6.82745	0.000524369	-1.19061	down
COCN_GLEAN_10018441	23	3	20	81	67	68	0.257653	0.035148	0.229265	0.96608	0.763321	0.739508	0.000268144	-1.31223	down
Cocos_nucifera_newGene_8386	462	596	746	939	1623	1620	7.57685	11.0064	13.1191	15.4207	27.3749	26.8429	2.3829e-05	-1.07521	down
Cocos_nucifera_newGene_12909	112	74	70	43	44	21	2.83853	1.93439	1.77713	1.12237	1.10522	0.486202	0.00888026	0.856394	up
CUFF1.843.1	92	22	96	13	34	10	5.45313	1.33251	5.77675	0.760738	2.01723	0.567202	0.00927871	0.949351	up
COCN_GLEAN_10019181	654	574	575	1567	1267	592	21.246	19.0334	18.9254	53.1353	41.4078	18.3967	0.00757425	-0.787063	down
COCN_GLEAN_10022486	331	422	326	1216	918	665	4.84025	6.29984	4.82363	18.5538	13.5037	9.30563	3.14926e-06	-1.21738	down
COCN_GLEAN_10022487	11	34	7	59	34	83	0.158889	0.489735	0.100651	0.886521	0.488017	1.1478	0.00855091	-0.95767	down
CUFF19.370.1	97	94	54	189	157	153	3.07979	3.05651	1.72875	6.2499	5.02358	4.64936	0.00186809	-0.87965	down
CUFF39.95.2	997	804	886	1281	1475	1258	15.6875	12.9247	14.1203	21.033	23.3361	18.9386	0.0013047	-0.586316	down
COCN_GLEAN_10007478	6300	5073	3492	12063	9527	6923	175.662	144.403	98.6189	350.829	267.086	184.704	0.00188326	-0.836341	down
CUFF37.692.1	1030	1542	1395	2328	2118	2143	36.6297	55.9959	50.2604	86.368	75.7337	72.9528	0.00084663	-0.708795	down
CUFF47.16.1	3047	5141	3785	5144	7637	7280	137.943	237.689	173.57	242.938	347.71	315.4	0.00421228	-0.687309	down
COCN_GLEAN_10020454	621	813	586	229	144	483	13.8129	18.4693	13.2094	5.31466	3.21136	10.2865	0.00430172	0.902222	up
CUFF37.87.1	418	350	293	1154	1054	693	46.2131	39.4928	32.7629	133.139	117.285	73.3558	3.35501e-07	-1.29545	down
COCN_GLEAN_10000468	206	143	366	80	95	133	12.2292	8.64936	22.0763	4.93797	5.63251	7.52255	0.00409504	0.891881	up
COCN_GLEAN_10011409	153	118	149	269	408	669	3.33679	2.60936	3.28447	6.10601	8.94269	13.9582	1.43248e-06	-1.3859	down
COCN_GLEAN_10006101	353	486	329	670	593	780	16.8038	23.614	15.8322	33.2626	28.3698	35.5426	0.000973897	-0.757256	down
COCN_GLEAN_10013464	1709	1469	1545	3697	3165	2740	47.7554	41.9135	43.7342	107.772	88.9497	73.2843	8.77917e-07	-0.98954	down
COCN_GLEAN_10009544	4267	3979	4403	2600	1624	2029	122.404	116.529	127.923	77.7909	46.8209	55.6787	0.000121838	0.859278	up
CUFF48.594.1	41	71	69	10	24	23	5.3649	9.56117	9.17123	1.35045	3.09707	2.88834	0.00155621	1.08649	up
CUFF30.116.1	376	789	618	893	995	1800	35.4563	76.0279	59.0943	87.9217	94.4485	162.684	0.00324403	-0.864145	down
COCN_GLEAN_10008032	4702	2378	1528	8889	5632	6501	99.0788	51.1621	32.5989	195.379	119.321	131.086	0.00100556	-1.02431	down
COCN_GLEAN_10001550	906	228	431	242	127	209	10.5398	2.70733	5.07892	2.93269	1.48636	2.3234	0.00480244	0.951158	up
COCN_GLEAN_10014386	49	47	56	11	10	26	2.21833	2.18437	2.58793	0.481737	0.458251	1.12166	0.00199069	1.07403	up
COCN_GLEAN_10003840	176	176	116	217	245	331	4.9844	5.07569	3.33183	6.41347	6.97922	8.98525	0.00808329	-0.684353	down
COCN_GLEAN_10003846	420	366	365	562	712	599	10.5663	9.3903	9.28989	14.7498	18.0288	14.4306	0.000335541	-0.692762	down
Cocos_nucifera_newGene_8744	27	35	23	85	105	72	0.624216	0.832919	0.552866	2.08712	2.49841	1.62175	2.6283e-05	-1.28731	down
COCN_GLEAN_10006318	2717	976	1293	4841	3351	2676	42.1692	15.4561	20.3235	78.3574	52.2965	39.7378	0.00396157	-0.900854	down
COCN_GLEAN_10006312	199	262	198	242	390	551	5.5	7.37673	5.52488	6.96731	10.8423	14.5882	0.00931466	-0.723374	down
CUFF23.717.1	398	442	355	705	586	916	16.3691	18.5814	14.7854	30.2902	24.2364	36.1062	0.000236735	-0.830537	down
COCN_GLEAN_10024233	6281	3250	6445	19051	13847	11647	145.503	76.8635	151.231	460.345	322.558	258.187	4.33074e-06	-1.27307	down
COCN_GLEAN_10024238	4903	6479	4998	10839	11850	9614	52.625	70.9985	54.3258	121.333	127.872	98.7274	2.73257e-06	-0.94319	down
COCN_GLEAN_10017387	77	121	59	326	378	172	2.05965	3.32244	1.59306	9.16666	10.2447	4.43815	1.47252e-05	-1.36638	down
COCN_GLEAN_10017764	6491	4934	4728	13839	13412	12941	57.4969	44.6194	42.4144	127.87	119.462	109.688	6.17827e-11	-1.26278	down
CUFF52.3.2	86	63	134	238	237	121	1.82265	1.35249	2.88634	5.29069	5.07598	2.46984	0.00687125	-0.852913	down
CUFF42.413.2	677	1064	893	2640	3437	2241	18.7712	30.1375	25.0705	76.3837	95.8515	59.4833	5.8255e-10	-1.49387	down
Cocos_nucifera_newGene_9739	22	14	17	66	96	108	0.439174	0.28584	0.343164	1.4226	1.9844	2.13534	1.61823e-08	-1.78168	down
COCN_GLEAN_10002500	440	249	296	5048	3739	390	5.41152	3.12078	3.68632	64.7495	46.2371	4.58041	0.00185129	-1.10041	down
COCN_GLEAN_10003678	1115	760	755	2888	2265	1396	11.882	8.26419	8.14883	32.1048	24.2767	14.2356	4.18458e-05	-1.13691	down
COCN_GLEAN_10015487	6107	3475	6096	1696	2308	3948	154.538	89.7727	156.258	44.7554	58.7196	95.6001	0.0077074	0.762793	up
COCN_GLEAN_10016821	4466	3274	4339	5573	5993	7958	79.3083	59.3623	78.0379	103.236	107.008	135.223	0.00119583	-0.672561	down
COCN_GLEAN_10008591	2	24	8	56	54	51	0.071889	1.0589	0.332677	2.55995	2.37702	2.11107	0.00223172	-1.11741	down
COCN_GLEAN_10023607	1681	1430	1252	2413	2445	3978	60.5966	52.6	45.6747	90.7067	88.6107	137.2	7.05895e-05	-0.93495	down
COCN_GLEAN_10008169	133	132	93	232	174	211	1.70979	1.73592	1.21087	3.11774	2.24862	2.60487	0.00519231	-0.716172	down
COCN_GLEAN_10021993	525	426	499	1244	815	774	11.4006	9.4404	10.9831	28.1971	17.7956	16.1013	0.000291063	-0.892375	down
CUFF48.106.1	10444	13191	11360	22803	18674	17245	192.349	248.043	211.895	438.036	345.807	303.9	0.000415662	-0.729984	down
COCN_GLEAN_10012449	44	30	55	132	134	111	1.00134	0.706489	1.27589	3.18437	3.10997	2.45296	8.33263e-06	-1.28772	down
COCN_GLEAN_10020105	940	1335	930	570	645	588	17.9022	25.9699	17.9371	11.3139	12.3464	10.706	0.00107434	0.708207	up
COCN_GLEAN_10013476	2181	1060	1004	4732	4019	2812	44.243	21.9559	20.6192	100.153	81.9991	54.6013	4.35341e-05	-1.19991	down
Cocos_nucifera_newGene_1174	358	308	372	208	195	221	17.424	15.5078	18.181	11.0011	9.77873	10.4122	0.0019975	0.627063	up
COCN_GLEAN_10014267	540	455	430	806	660	728	15.9331	13.7025	12.8598	24.812	19.5805	20.5551	0.00240323	-0.617551	down
Cocos_nucifera_newGene_4497	18	21	8	71	136	51	0.747631	0.891239	0.352109	3.19971	5.94171	2.11406	1.19524e-05	-1.54473	down
Cocos_nucifera_newGene_14476	1094	1777	1924	5769	3432	3482	23.7868	41.0471	43.4464	133.368	76.5757	73.7995	1.14981e-05	-1.21074	down
Cocos_nucifera_newGene_2896	39	20	36	118	66	106	0.393756	0.203039	0.368755	1.24646	0.671256	1.0282	0.000168287	-1.21662	down
Cocos_nucifera_newGene_2899	101	194	120	270	292	313	0.598275	1.03798	0.533238	1.53148	1.29468	2.07036	0.000497068	-0.937629	down
Cocos_nucifera_newGene_7915	243	366	410	429	610	675	6.05661	8.75339	10.2644	11.2889	15.1904	16.1452	0.00709966	-0.680732	down
Cocos_nucifera_newGene_7910	272	285	278	396	628	960	4.49513	4.53158	4.93019	6.02679	9.45765	14.0769	9.12048e-05	-1.06769	down
Cocos_nucifera_newGene_7912	372	238	315	418	446	915	3.04945	1.71754	2.58093	2.98486	3.30549	6.53737	0.00592387	-0.793002	down
CUFF21.207.2	216	142	94	54	31	62	6.63789	4.46493	2.913	1.7211	0.954641	1.82312	0.000412779	1.14467	up
Cocos_nucifera_newGene_13849	56	57	42	23	10	26	2.06393	2.18781	1.55681	0.936827	0.368194	1.05772	0.00964825	0.89158	up
Cocos_nucifera_newGene_10765	14795	13674	14984	23142	23957	25056	174.799	160.292	170.093	293.071	297.799	288.793	3.40431e-07	-0.747186	down
COCN_GLEAN_10019312	55	59	53	12	20	20	2.96077	3.29657	2.89982	0.677782	1.05776	1.00381	0.000263843	1.18722	up
COCN_GLEAN_10005971	2126	1778	1682	4033	5084	3737	39.2742	33.5415	31.4728	77.7265	94.4582	66.063	1.14765e-08	-1.14772	down
COCN_GLEAN_10005972	533	426	577	936	916	615	19.8993	16.2584	21.825	36.5061	34.4364	21.9898	0.00655195	-0.649835	down
COCN_GLEAN_10022831	6415	6366	6926	26975	23233	18550	192.601	195.127	210.608	844.678	701.324	532.888	3.07846e-16	-1.69443	down
Cocos_nucifera_newGene_4654	450	552	763	1826	1168	1422	11.9001	15.077	20.6755	50.6023	31.1744	36.2245	4.36243e-06	-1.1804	down
COCN_GLEAN_10011361	161	107	181	41	44	61	5.54802	3.75396	6.29413	1.45831	1.49636	1.99509	1.02033e-05	1.27003	up
COCN_GLEAN_10010090	2484	3218	1537	16570	9011	3022	100.051	132.343	62.7112	696.269	364.982	116.475	0.00012413	-1.3342	down
COCN_GLEAN_10010546	4050	5372	3946	10216	10186	8162	54.051	73.2012	53.3434	142.211	136.693	104.24	1.09186e-06	-1.03825	down
Cocos_nucifera_newGene_7427	344	593	600	623	1160	1120	20.1957	36.4736	36.2252	38.8891	69.1602	64.4518	0.00401136	-0.7912	down
COCN_GLEAN_10023780	201	188	210	579	433	399	3.95565	3.77083	4.19632	11.9178	8.58198	7.53428	1.09867e-06	-1.14225	down
COCN_GLEAN_10009708	54	42	40	240	254	167	0.983688	0.775776	0.744688	4.63251	4.72236	2.9547	2.46492e-12	-1.92873	down
Cocos_nucifera_newGene_12308	11	27	22	95	48	42	0.279879	0.756117	0.614835	2.76852	1.36897	1.12626	0.00321683	-1.04303	down
COCN_GLEAN_10007048	872	1002	1162	1766	1836	1503	28.5043	33.4372	38.4848	60.2349	60.3698	47.0343	0.000242116	-0.735463	down
Cocos_nucifera_newGene_10689	3284	2245	3229	4874	5650	7798	31.9273	16.4486	32.0138	49.4443	53.3441	63.2579	1.68604e-05	-0.985886	down
Cocos_nucifera_newGene_1728	484	815	612	2212	1562	1979	4.25798	7.68065	5.55046	20.5862	14.0221	16.9408	8.25903e-09	-1.42424	down
COCN_GLEAN_10005587	138	172	234	384	561	248	7.91254	10.0961	13.6639	23.0551	32.5029	13.6793	0.00151147	-0.939093	down
COCN_GLEAN_10021680	410	323	267	510	717	901	14.8552	11.9494	9.7966	19.2844	26.1265	31.2633	9.85839e-05	-0.975206	down
CUFF16.143.1	32	21	18	88	61	44	3.0862	2.05563	1.73719	9.02157	6.0293	4.11357	0.00242211	-1.02782	down
COCN_GLEAN_10012758	3527	2902	3765	7994	5522	6031	114.685	96.3442	123.994	271.093	180.523	187.642	4.90506e-05	-0.895675	down
COCN_GLEAN_10002586	404	363	304	203	100	149	7.30144	6.68861	5.5543	3.82776	1.81275	2.5683	0.000446396	0.977357	up
COCN_GLEAN_10015400	1119	408	334	3142	1998	1290	101.278	37.7133	30.5567	296.753	181.92	111.729	0.000183083	-1.26869	down
COCN_GLEAN_10004328	536	603	593	940	1362	1482	25.0782	28.7996	28.1218	45.8693	64.099	66.3821	4.55307e-07	-1.06127	down
COCN_GLEAN_10004327	2137	3625	2071	4564	5123	5104	49.2878	85.3835	48.3894	109.815	118.83	112.657	0.000576378	-0.838006	down
COCN_GLEAN_10014753	2	11	22	160	136	69	0.058535	0.372957	0.71369	5.5839	4.55289	2.20226	5.12606e-07	-1.82233	down
COCN_GLEAN_10018492	105	110	105	1071	319	167	2.12613	2.2787	2.145	22.6933	6.50755	3.24452	6.85517e-05	-1.42001	down
COCN_GLEAN_10006216	17628	17180	17223	28617	32129	26003	341.304	339.611	337.732	577.881	625.452	481.708	1.05026e-05	-0.742748	down
COCN_GLEAN_10021910	1068	1690	3113	520	1083	1032	40.9095	66.1062	120.79	20.7696	41.6993	37.8317	0.00764287	0.840835	up
COCN_GLEAN_10016879	1	0	0	59	42	37	0.033302	0	0	2.37668	1.63003	1.34075	7.17399e-12	-2.50019	down
COCN_GLEAN_10003906	158	109	127	280	186	237	3.59882	2.5206	2.92976	6.64111	4.24911	5.15712	0.00351972	-0.758337	down
COCN_GLEAN_10021270	856	898	938	1333	1545	1173	14.626	15.6731	16.229	23.7638	26.5528	19.1785	0.00177898	-0.592876	down
Cocos_nucifera_newGene_1686	137	162	176	359	320	193	5.77833	6.98942	7.50738	15.8107	13.5802	7.79486	0.00479661	-0.774873	down
COCN_GLEAN_10005263	4129	3128	5339	395	464	935	303.629	234.867	397.659	30.2583	34.2914	65.7285	9.99627e-15	2.23278	up
COCN_GLEAN_10012340	108	63	49	23	18	23	3.01587	1.77916	1.37436	0.670038	0.489266	0.609333	0.000328998	1.20302	up
COCN_GLEAN_10018205	100	124	77	205	177	198	1.88794	2.41261	1.47229	4.06606	3.37895	3.6087	0.00101945	-0.848718	down
Cocos_nucifera_newGene_15345	52	51	53	166	119	138	1.02676	1.01022	1.05301	3.42368	2.35521	2.60837	3.15493e-06	-1.25126	down
COCN_GLEAN_10001953	162	83	94	200	267	189	4.39183	2.28561	2.585	5.67363	7.30461	4.9179	0.00444702	-0.812924	down
COCN_GLEAN_10012904	210	282	277	639	624	469	6.74044	9.26601	9.04118	21.4762	20.2052	14.451	3.74521e-06	-1.08199	down
Cocos_nucifera_newGene_1895	635	534	853	1950	2030	1963	19.3346	17.6221	26.4189	61.9547	62.3609	58.8481	8.78746e-12	-1.45526	down
COCN_GLEAN_10023092	1632	1146	1148	795	756	728	144.23	103.372	102.709	73.2185	67.1107	61.5022	0.0016828	0.66529	up
CUFF29.147.2	204	136	108	40	70	70	5.30208	3.60197	2.8537	1.06514	1.81758	1.73093	0.00108533	0.991663	up
COCN_GLEAN_10015770	2764	2273	3336	3209	6253	5707	82.9851	69.6757	101.427	100.461	188.75	163.922	0.00208646	-0.773896	down
COCN_GLEAN_10020938	393	454	330	636	836	656	9.57138	11.3067	8.14444	16.1733	20.5036	15.3128	0.000195203	-0.811024	down
CUFF1.828.1	426	343	623	1171	1748	940	45.679	37.5363	67.7429	131.159	188.789	96.608	4.28927e-06	-1.26266	down
COCN_GLEAN_10015927	1382	381	561	281	254	317	41.1468	11.5769	16.8975	8.71536	7.59745	9.02489	0.00171561	1.01734	up
COCN_GLEAN_10015923	118	101	93	66	45	45	3.63757	3.1937	2.8976	2.12167	1.37589	1.31073	0.00821019	0.761777	up
COCN_GLEAN_10011003	286	186	129	108	81	87	24.2943	16.1013	11.0888	9.50113	6.84844	7.02823	0.00485529	0.841521	up
CUFF1.1533.1	292	204	266	139	144	159	51.4692	36.7218	47.5661	25.5165	25.5447	26.8202	0.00434454	0.655122	up
Cocos_nucifera_newGene_15060	432	312	347	132	127	184	1.32772	0.978192	1.10793	0.421638	0.391251	0.54181	4.22503e-06	1.10096	up
COCN_GLEAN_10015602	2790	2623	2836	5877	6202	4569	149.826	143.853	154.294	329.27	334.954	234.805	4.18659e-07	-0.983907	down
Cocos_nucifera_newGene_10602	58	10	130	473	456	201	3.07586	0.528165	6.98866	26.1557	24.3129	10.1914	0.000208612	-1.35127	down
COCN_GLEAN_10002613	903	769	581	1497	1339	1227	38.4811	33.4494	25.0568	66.5452	57.3774	50.0488	0.000335052	-0.807091	down
COCN_GLEAN_10016599	967	908	1405	2627	3938	3705	57.5845	55.2074	84.7202	163.143	235.791	211.125	9.63391e-11	-1.49885	down
COCN_GLEAN_10016597	122	87	64	28	16	42	2.08237	1.51549	1.10309	0.48993	0.269375	0.681008	0.000855142	1.12152	up
COCN_GLEAN_10024729	3879	3146	3701	4208	5449	7626	118.398	98.0306	114.403	133.961	167.231	222.723	0.00414438	-0.649836	down
CUFF34.328.2	174	262	237	400	480	390	5.5238	8.47402	7.61097	13.2328	15.3189	11.8294	0.000242282	-0.852977	down
COCN_GLEAN_10024444	801	353	271	240	146	124	21.8793	9.82551	7.48611	6.83065	4.00717	3.23506	0.00217111	1.01178	up
COCN_GLEAN_10017358	17	39	47	65	121	181	0.473939	1.09439	1.32525	1.8817	3.41097	4.84912	0.000318963	-1.23827	down
COCN_GLEAN_10015319	258	171	186	109	91	91	12.9029	8.70642	9.41209	5.68145	4.53411	4.33622	0.000705418	0.875442	up
COCN_GLEAN_10000717	1307	1099	1316	2182	3937	2440	31.3247	26.8823	31.9505	54.5488	94.9059	55.971	5.00282e-06	-1.09338	down
Cocos_nucifera_newGene_3436	10	3	4	34	35	32	0.237546	0.049801	0.074762	0.839422	0.839288	0.733048	9.80605e-05	-1.41251	down
COCN_GLEAN_10007162	1011	1292	998	1573	1571	2430	48.3378	63.0845	48.351	78.465	75.567	111.259	0.00201474	-0.708353	down
COCN_GLEAN_10023832	3439	4214	3691	8057	8263	4877	66.8119	83.5851	72.6221	163.269	161.421	90.6646	0.000556535	-0.836119	down
CUFF28.293.1	1050	919	1122	1753	1598	1291	96.6412	86.3419	104.614	168.329	147.908	113.729	0.00469818	-0.585287	down
COCN_GLEAN_10008386	130	74	69	47	32	39	1.51763	0.883357	0.808783	0.565938	0.376164	0.434835	0.00683745	0.860453	up
COCN_GLEAN_10014401	539	499	426	1143	1340	1066	12.7483	12.0363	10.1885	28.214	31.8658	24.1257	8.5268e-10	-1.21927	down
COCN_GLEAN_10005155	80	24	76	268	230	127	5.00509	1.50476	4.81388	17.6956	14.6231	7.67357	0.000207464	-1.26242	down
COCN_GLEAN_10020761	65	104	112	199	179	238	8.25896	13.6011	14.5872	26.6819	23.1341	29.3354	0.000236993	-0.988179	down
COCN_GLEAN_10022946	8759	3567	6923	22000	16724	16494	111.872	46.5059	89.5498	293.064	214.758	201.566	4.37671e-06	-1.2929	down
CUFF31.669.1	392	643	814	303	322	240	12.5698	21.0866	26.4889	10.1332	10.3934	7.37241	0.00139715	0.870102	up
CUFF38.15.1	1979	1704	2560	3175	4021	3165	53.7944	47.2855	70.4998	90.0285	109.933	82.3225	0.000896209	-0.707175	down
COCN_GLEAN_10022669	59	102	37	428	450	354	0.925363	1.64155	0.591737	7.059	7.15384	5.36061	5.6243e-12	-2.08419	down
COCN_GLEAN_10018592	1484	1552	1459	929	644	698	97.9102	104.55	97.5364	63.9416	42.7161	44.0553	0.000102534	0.839496	up
CUFF14.588.1	16	33	29	49	109	112	1.15155	2.57523	2.20999	3.8488	8.38111	8.19527	0.000203942	-1.2536	down
COCN_GLEAN_10002107	150	32	60	9	13	31	1.6163	0.349643	0.658333	0.09896	0.13158	0.319784	0.00208013	1.12258	up
COCN_GLEAN_10022776	12036	5786	8358	35417	34973	26581	290.508	142.581	204.307	891.63	848.756	613.905	2.5509e-10	-1.65194	down
CUFF45.234.1	2298	1219	683	470	596	824	30.372	16.4393	9.13463	6.47947	7.90908	10.411	0.00886472	0.830845	up
CUFF47.53.1	21	33	22	38	133	54	2.25858	3.62216	2.42503	4.23775	14.6393	5.56567	0.00508618	-0.991736	down
COCN_GLEAN_10021339	16782	23005	14337	10363	10491	10790	580.151	811.947	501.961	373.632	364.627	356.879	0.00247812	0.657335	up
CUFF21.129.1	4734	3484	3797	5271	7550	5890	51.6637	38.8207	41.9663	60.0024	82.851	61.5071	0.00266832	-0.624405	down
COCN_GLEAN_10016041	416	19	122	33	5	12	7.98284	0.371976	2.36956	0.644341	0.09633	0.209464	0.000661045	1.21969	up
Cocos_nucifera_newGene_14825	74	76	53	145	219	179	2.59776	2.80375	1.86446	5.33567	8.29767	6.00936	4.31242e-06	-1.22845	down
COCN_GLEAN_10002698	237	144	123	778	795	286	6.38968	3.95941	3.34722	21.8882	21.5722	7.38251	1.25458e-05	-1.41596	down
COCN_GLEAN_10004690	40	52	33	130	89	112	0.892034	1.20075	0.749784	3.07311	2.023	2.42815	0.000103304	-1.15141	down
COCN_GLEAN_10000189	922	1024	1066	2040	1907	1758	44.6709	50.6578	52.3114	103.159	92.9595	81.5539	5.58695e-07	-0.908765	down
COCN_GLEAN_10015535	2750	2382	2323	4795	5356	3101	103.184	91.26	88.276	187.673	202.08	111.335	0.00103111	-0.778233	down
COCN_GLEAN_10007099	47	20	33	102	77	89	1.20736	0.523024	0.863554	2.75776	2.00888	2.20542	0.000607663	-1.09474	down
CUFF18.380.1	117	68	46	19	22	43	5.16958	3.05522	2.04175	0.862339	0.943275	1.7956	0.00752195	0.927895	up
COCN_GLEAN_10020298	1149	897	955	655	612	562	17.4609	13.9117	14.6867	10.3731	9.3455	8.16566	0.00197109	0.609743	up
COCN_GLEAN_10002946	110	146	181	288	472	524	0.604836	0.819452	1.01002	1.65676	2.61887	2.7657	6.91898e-07	-1.33522	down
Cocos_nucifera_newGene_8087	676	853	693	1150	1554	972	21.1888	27.3056	22.0081	37.6218	48.9884	29.1673	0.00300877	-0.686351	down
COCN_GLEAN_10024614	184	54	49	18	18	7	4.32285	1.29844	1.1517	0.439454	0.404638	0.157432	7.42804e-05	1.4389	up
COCN_GLEAN_10023440	664	266	650	5635	5560	2896	10.2493	4.19458	10.16	90.8338	86.3976	42.8241	2.68579e-15	-2.44906	down
COCN_GLEAN_10006873	76	50	41	321	209	173	4.08617	2.74622	2.21872	18.1374	11.3921	8.95	8.03729e-08	-1.6436	down
COCN_GLEAN_10022128	35	13	63	139	359	187	0.555388	0.203006	1.01893	2.3001	5.76416	2.8435	2.12468e-06	-1.66789	down
COCN_GLEAN_10018758	2261	1576	1440	1061	685	947	48.7731	34.7062	31.4594	23.8653	14.8448	19.5313	0.00143192	0.793449	up
COCN_GLEAN_10023382	592	217	348	831	798	844	32.7339	12.2213	19.4772	47.9401	44.3993	44.6479	0.0014073	-0.924435	down
COCN_GLEAN_10009214	42	51	77	142	131	104	1.5173	1.89407	2.83983	5.43742	4.81256	3.63754	0.00116968	-0.956716	down
COCN_GLEAN_10009219	72	125	96	764	574	584	1.12617	2.01235	1.52971	12.6039	9.12769	8.84742	1.3473e-19	-2.35165	down
COCN_GLEAN_10006461	3414	2259	2957	6574	7724	4726	64.3931	43.4956	56.4778	129.307	146.481	85.2873	1.41133e-05	-1.04613	down
COCN_GLEAN_10005844	1256	2365	1869	3681	3725	3714	34.4818	66.2921	51.9678	105.427	102.86	97.5856	0.00010499	-0.932985	down
COCN_GLEAN_10008971	1115	1099	1808	8087	10532	9438	33.281	33.5006	54.6788	251.838	316.182	269.626	1.60283e-27	-2.52382	down
COCN_GLEAN_10021287	2357	1934	1753	3820	3088	3962	20.622	17.2782	15.5324	34.8719	27.1689	33.1753	5.42161e-05	-0.820977	down
COCN_GLEAN_10021280	3619	5321	4172	11615	9696	7290	143.167	214.901	167.151	479.242	385.68	275.946	2.41535e-05	-1.02957	down
COCN_GLEAN_10019646	1928	2608	2636	6970	8545	5003	28.2723	39.0547	39.1613	106.64	126.028	70.2138	1.50295e-08	-1.37056	down
COCN_GLEAN_10018518	643	316	629	265	184	320	38.9103	19.4778	38.5598	16.7114	11.1514	18.5185	0.00526794	0.803121	up
Cocos_nucifera_newGene_14429	6	26	16	32	49	68	0.125085	0.608351	0.380221	0.776531	1.14154	1.52803	0.00789957	-0.957781	down
COCN_GLEAN_10001361	3157	2492	1525	720	967	1543	99.3997	80.0954	48.6277	23.6284	30.6094	46.4614	0.00189136	0.898559	up
Cocos_nucifera_newGene_12147	11	32	17	35	63	76	0.176998	0.541213	0.277477	0.622113	1.07143	1.2241	0.00546385	-0.980334	down
COCN_GLEAN_10001982	7056	5758	5131	7839	9936	10154	297.369	247.764	219.027	344.589	421.066	409.459	0.00129971	-0.629218	down
COCN_GLEAN_10001984	1925	2316	1696	3885	3024	2854	29.536	36.2869	26.36	62.1842	46.6528	41.91	0.00190321	-0.691446	down
CUFF51.524.1	246	376	345	469	1128	530	3.68667	5.75415	5.22492	7.31991	16.9901	7.59198	0.00190054	-0.927419	down
COCN_GLEAN_10003275	14	46	46	43	133	158	0.410002	1.37974	1.38668	1.31889	3.9967	4.51084	0.00528307	-0.999143	down
COCN_GLEAN_10000618	346	108	262	57	86	88	17.5487	5.58227	13.46	2.96961	4.33897	4.26926	0.00038414	1.15328	up
CUFF19.551.1	19	12	9	54	37	32	1.29023	0.809716	0.627319	3.85543	2.51827	2.10588	0.00300665	-1.04687	down
COCN_GLEAN_10020648	345	503	361	708	866	716	18.2126	27.1585	19.3099	39.0465	46.0661	36.2405	0.000116162	-0.864875	down
COCN_GLEAN_10022869	75	79	196	311	609	278	5.71077	6.10711	15.16	24.8496	46.8594	20.3633	9.43676e-05	-1.29298	down
Cocos_nucifera_newGene_6501	54	82	82	453	273	68	1.84121	2.87974	2.84542	16.295	9.45472	2.21755	0.0011256	-1.16311	down
Cocos_nucifera_newGene_6502	43	100	58	268	495	112	1.45986	3.51825	1.97063	9.60781	17.188	3.67816	7.64973e-05	-1.38385	down
COCN_GLEAN_10012629	1054	1582	974	2225	2204	1643	37.8672	58.0061	35.4144	83.3663	79.6162	56.4778	0.00485159	-0.695283	down
Cocos_nucifera_newGene_3932	65	93	83	0	26	9	1.11404	1.14517	1.04893	0	0.491107	0.139231	0.00184985	1.1285	up
Cocos_nucifera_newGene_3933	0	21	6	99	84	72	0	0.177615	0.044262	0.848086	0.696504	0.564305	0.000187933	-1.35838	down
Cocos_nucifera_newGene_13664	215	253	258	449	481	797	2.46362	2.95068	2.98812	5.35838	5.54057	8.73497	7.8989e-06	-1.11572	down
COCN_GLEAN_10006941	152	197	186	858	794	522	1.81499	2.41163	2.25251	10.7406	9.59052	5.99924	1.61246e-12	-1.78737	down
CUFF33.345.1	503	705	476	935	869	820	21.8478	31.2917	20.9599	42.374	37.9613	34.1029	0.00595043	-0.616483	down
COCN_GLEAN_10018946	239	55	151	43	67	49	11.0363	2.58741	7.04128	2.05285	3.11271	2.14782	0.00634166	0.94441	up
Cocos_nucifera_newGene_5244	13	15	11	49	39	27	0.312772	0.368479	0.269549	1.2531	0.962512	0.641238	0.00320734	-1.03126	down
COCN_GLEAN_10007735	1681	1326	1444	4837	3671	3118	41.9448	33.7799	36.4955	125.935	92.1173	74.4578	2.17734e-08	-1.28363	down
COCN_GLEAN_10007737	1632	2735	1495	2884	4156	4394	38.4436	65.7961	35.6683	70.8841	98.4601	99.0747	0.00105809	-0.851912	down
COCN_GLEAN_10007191	62	52	110	1422	1320	578	3.67245	3.13284	6.61497	88.7774	79.4302	33.1153	3.69016e-20	-2.91847	down
COCN_GLEAN_10021941	333	644	670	81	143	391	10.0101	19.7909	20.4119	2.51935	4.32277	11.2357	0.00781493	0.920381	up
Cocos_nucifera_newGene_1103	41	12	61	286	269	259	0.515613	0.153995	0.773526	3.76013	3.4128	3.12212	2.65416e-09	-1.99552	down
COCN_GLEAN_10012379	630	763	917	842	1662	1766	45.059	55.7432	66.5113	62.8335	119.656	120.981	0.00341887	-0.777802	down
COCN_GLEAN_10012994	720	738	447	1163	1789	953	12.2759	12.8495	7.72614	20.6936	30.6981	15.5505	0.00098296	-0.900041	down
COCN_GLEAN_10017593	10542	9981	8679	5184	5295	7126	731.12	706.76	609.645	374.995	369.231	472.844	0.0010493	0.634236	up
COCN_GLEAN_10019058	28	15	69	93	150	104	0.451673	0.244241	1.15503	1.60556	2.50857	1.64837	0.00230194	-1.06928	down
Cocos_nucifera_newGene_11861	329	344	314	131	190	183	6.01034	6.73067	5.85841	2.59974	3.41325	3.30615	0.0001522	0.833593	up
COCN_GLEAN_10009316	544	348	600	1213	3144	2536	14.4255	9.42109	16.1147	33.5583	83.877	64.3825	9.79013e-10	-1.79087	down
COCN_GLEAN_10009312	1973	1421	954	675	871	862	50.0474	36.7983	24.5101	17.8513	22.2073	20.9102	0.00763057	0.690055	up
COCN_GLEAN_10014570	1417	2925	1144	159	98	323	92.9269	195.964	75.9869	10.8165	6.44121	20.248	3.42629e-11	2.21917	up
COCN_GLEAN_10011336	496	366	425	577	904	920	7.94553	5.99292	6.90142	9.64268	14.5823	14.1157	0.000277957	-0.836131	down
COCN_GLEAN_10011333	424	456	530	170	263	348	8.81504	9.66943	11.1495	3.66965	5.47919	6.90501	0.00641938	0.697835	up
COCN_GLEAN_10017044	196	28	33	24	17	6	2.00494	0.289689	0.342447	0.248323	0.167583	0.055476	0.00522061	1.01489	up
COCN_GLEAN_10013746	168	298	122	230	433	792	9.95491	18.0823	7.35274	14.2838	25.8835	45.0817	0.00548982	-0.930115	down

## Sheet: Table S6B
Table S6B 884 DEGs annotation in RNA-seq in K0 vs.Kck
#ID	Gene_symbol	Kck-1_Count	Kck-2_Count	Kck-3_Count	K0-1_Count	K0-2_Count	K0-3_Count	Kck-1_FPKM	Kck-2_FPKM	Kck-3_FPKM	K0-1_FPKM	K0-2_FPKM	K0-3_FPKM	Pvalue	log2FC	regulated	COG_class	COG_class_annotation	GO_annotation	KEGG_annotation	KEGG_pathway_annotation	KOG_class	KOG_class_annotation	Pfam_annotation	Swiss-Prot_annotation	eggNOG_class	eggNOG_class_annotation	NR_annotation
Cocos_nucifera_newGene_8892	LOC105037583	916	536	862	23	13	12	4.23546	2.23928	4.31232	1.18694	0.631505	0.547792	3.01836e-50	4.33098	up	--	--	Molecular Function: nucleic acid binding (GO:0003676);; Molecular Function: RNA-DNA hybrid ribonuclease activity (GO:0004523);;	K09571|1.5e-12|egu:105048900|K09571 FK506-binding protein 4/5 [EC:5.2.1.8] | (RefSeq) 70 kDa peptidyl-prolyl isomerase-like	--	[R]	General function prediction only	--	--	L	Replication, recombination and repair	uncharacterized protein LOC105037583, partial [Elaeis guineensis]
COCN_GLEAN_10005263	CML46	4129	3128	5339	395	464	935	303.629	234.867	397.659	30.2583	34.2914	65.7285	9.99627e-15	2.23278	up	--	--	Molecular Function: calcium ion binding (GO:0005509);; Cellular Component: integral component of membrane (GO:0016021);;	K02183|7.8e-50|egu:105056615|K02183 calmodulin | (RefSeq) probable calcium-binding protein CML30	MAPK signaling pathway - plant (ko04016);; Phosphatidylinositol signaling system (ko04070);; Plant-pathogen interaction (ko04626)	[T]	Signal transduction mechanisms	EF-hand domain	Probable calcium-binding protein CML46 OS=Arabidopsis thaliana OX=3702 GN=CML46 PE=1 SV=1	T	Signal transduction mechanisms	probable calcium-binding protein CML30 [Elaeis guineensis]
COCN_GLEAN_10014570	LSLG	1417	2925	1144	159	98	323	92.9269	195.964	75.9869	10.8165	6.44121	20.248	3.42629e-11	2.21917	up	--	--	Molecular Function: carbohydrate binding (GO:0030246);;	K03695|5.0e-13|adu:107486671|K03695 ATP-dependent Clp protease ATP-binding subunit ClpB | (RefSeq) LOW QUALITY PROTEIN: chaperone protein ClpB3, chloroplastic-like	--	--	--	Jacalin-like lectin domain	--	S	Function unknown	mannose/glucose-specific lectin-like [Phoenix dactylifera]
COCN_GLEAN_10023874	ATJ11	58	305	220	22	29	13	5.25709	28.6487	20.426	2.0503	2.67958	1.08673	3.50792e-07	1.82363	up	[O]	Posttranslational modification, protein turnover, chaperones	Cellular Component: cellular_component (GO:0005575);; Cellular Component: intracellular (GO:0005622);; Cellular Component: cell (GO:0005623);; Cellular Component: nucleus (GO:0005634);; Cellular Component: cytoplasm (GO:0005737);; Cellular Component: chloroplast (GO:0009507);; Cellular Component: plastid (GO:0009536);; Cellular Component: organelle (GO:0043226);; Cellular Component: membrane-boun…	K03686|5.4e-09|dzi:111274428|K03686 molecular chaperone DnaJ | (RefSeq) uncharacterized protein LOC111274428 isoform X1	--	[O]	Posttranslational modification, protein turnover, chaperones	DnaJ domain	Chaperone protein dnaJ 11, chloroplastic OS=Arabidopsis thaliana OX=3702 GN=ATJ11 PE=1 SV=2	O	Posttranslational modification, protein turnover, chaperones	chaperone protein dnaJ 11, chloroplastic [Elaeis guineensis]
COCN_GLEAN_10008284	SAUR71	109	82	67	5	10	20	12.9122	9.94093	8.02593	0.4986	1.18726	2.20726	1.56119e-07	1.82118	up	--	--	Biological Process: response to auxin (GO:0009733);;	K14488|1.0e-15|sita:111257316|K14488 SAUR family protein | (RefSeq) uncharacterized protein LOC111257316	Plant hormone signal transduction (ko04075)	--	--	Auxin responsive protein	Auxin-responsive protein SAUR71 OS=Arabidopsis thaliana OX=3702 GN=SAUR71 PE=2 SV=1	S	Function unknown	hypothetical protein C4D60_Mb06t32250 [Musa balbisiana]
COCN_GLEAN_10008534	LTP2	119	37	51	6	8	8	13.8157	4.36677	5.96753	0.647683	0.917411	0.838092	6.2928e-07	1.79076	up	--	--	Biological Process: lipid transport (GO:0006869);;	--	--	--	--	Probable lipid transfer	Non-specific lipid-transfer protein 2 OS=Prunus armeniaca OX=36596 PE=1 SV=1	S	Function unknown	non-specific lipid-transfer protein 2 [Elaeis guineensis]
COCN_GLEAN_10000095	ATL60	2505	3102	3348	289	334	1119	87.6948	110.871	118.687	10.526	11.7233	37.4809	6.04226e-07	1.65216	up	--	--	Cellular Component: integral component of membrane (GO:0016021);;	K16286|2.6e-34|ats:109740546|K16286 E3 ubiquitin-protein ligase EL5 [EC:2.3.2.27] | (RefSeq) LOC109740546; E3 ubiquitin-protein ligase EL5-like	--	[O]	Posttranslational modification, protein turnover, chaperones	Ring finger domain	RING-H2 finger protein ATL60 OS=Arabidopsis thaliana OX=3702 GN=ATL60 PE=2 SV=1	O	Posttranslational modification, protein turnover, chaperones	RING-H2 finger protein ATL3 [Elaeis guineensis]
COCN_GLEAN_10001930	CAD6	40	75	45	7	10	11	1.20962	2.30797	1.38641	0.219043	0.295049	0.308625	7.94096e-06	1.56113	up	[G]	Carbohydrate transport and metabolism	Molecular Function: zinc ion binding (GO:0008270);; Molecular Function: oxidoreductase activity (GO:0016491);;	K00083|3.5e-197|pda:103719587|K00083 cinnamyl-alcohol dehydrogenase [EC:1.1.1.195] | (RefSeq) probable cinnamyl alcohol dehydrogenase 6 isoform X1	Phenylpropanoid biosynthesis (ko00940)	[Q]	Secondary metabolites biosynthesis, transport and catabolism	Alcohol dehydrogenase GroES-like domain	Probable cinnamyl alcohol dehydrogenase 6 OS=Oryza sativa subsp. japonica OX=39947 GN=CAD6 PE=2 SV=2	Q	Secondary metabolites biosynthesis, transport and catabolism	probable cinnamyl alcohol dehydrogenase 6 isoform X1 [Elaeis guineensis]
COCN_GLEAN_10010696	CAB91R	257	232	120	40	25	66	14.1791	13.1089	6.67969	2.25727	1.33759	3.48438	2.3285e-06	1.55248	up	--	--	Cellular Component: photosystem I (GO:0009522);; Cellular Component: photosystem II (GO:0009523);; Cellular Component: chloroplast thylakoid membrane (GO:0009535);; Biological Process: photosynthesis, light harvesting (GO:0009765);; Cellular Component: integral component of membrane (GO:0016021);; Molecular Function: chlorophyll binding (GO:0016168);; Biological Process: protein-chromophore linka…	K08912|1.4e-91|egu:105041013|K08912 light-harvesting complex II chlorophyll a/b binding protein 1 | (RefSeq) chlorophyll a-b binding protein of LHCII type 1-like	Photosynthesis - antenna proteins (ko00196)	--	--	Chlorophyll A-B binding protein	Chlorophyll a-b binding protein 91R, chloroplastic OS=Petunia sp. OX=4104 GN=CAB91R PE=3 SV=1	C	Energy production and conversion	chlorophyll a-b binding protein of LHCII type 1 [Elaeis guineensis]
COCN_GLEAN_10014623	Os05g0195200	771	57	140	37	29	19	21.0962	1.59122	3.87932	1.03229	0.795155	0.496311	2.19895e-05	1.55025	up	--	--	Molecular Function: metal ion binding (GO:0046872);;	K23047|1.4e-61|rcu:8269145|K23047 E3 ubiquitin-protein ligase UNKL [EC:2.3.2.27] | (RefSeq) zinc finger CCCH domain-containing protein 2	--	[R]	General function prediction only	Zinc finger C-x8-C-x5-C-x3-H type (and similar)	Zinc finger CCCH domain-containing protein 35 OS=Oryza sativa subsp. japonica OX=39947 GN=Os05g0195200 PE=2 SV=1	S	Function unknown	zinc finger CCCH domain-containing protein 2-like [Elaeis guineensis]
COCN_GLEAN_10002272	FLZ14	149	194	101	39	27	40	7.1587	9.50223	4.91605	1.92467	1.28257	1.83342	4.45927e-07	1.55008	up	--	--	--	--	--	--	--	zinc-finger of the FCS-type, C2-C2	FCS-Like Zinc finger 14 OS=Arabidopsis thaliana OX=3702 GN=FLZ14 PE=1 SV=1	S	Function unknown	FCS-Like Zinc finger 14 [Elaeis guineensis]
COCN_GLEAN_10016910	ZAT5	180	174	251	23	55	68	6.89655	6.77478	9.71235	0.902654	2.09887	2.48571	1.25174e-06	1.51969	up	--	--	Molecular Function: molecular_function (GO:0003674);; Molecular Function: nucleic acid binding (GO:0003676);; Molecular Function: DNA binding (GO:0003677);; Molecular Function: transcription factor activity, sequence-specific DNA binding (GO:0003700);; Molecular Function: binding (GO:0005488);; Cellular Component: cellular_component (GO:0005575);; Cellular Component: intracellular (GO:0005622);; …	K14841|2.7e-06|obr:102706672|K14841 ribosome biogenesis protein NSA1 | (RefSeq) WD repeat-containing protein DDB_G0290555	--	[R]	General function prediction only	C2H2-type zinc finger	Zinc finger protein ZAT5 OS=Arabidopsis thaliana OX=3702 GN=ZAT5 PE=2 SV=1	S	Function unknown	zinc finger protein ZAT5 [Elaeis guineensis]
COCN_GLEAN_10023804	OMT2	99	53	92	18	21	16	2.88403	1.57187	2.7053	0.523254	0.61011	0.41886	3.44831e-06	1.51137	up	[H]	Coenzyme transport and metabolism	Molecular Function: O-methyltransferase activity (GO:0008171);; Molecular Function: S-adenosylmethionine-dependent methyltransferase activity (GO:0008757);; Biological Process: aromatic compound biosynthetic process (GO:0019438);; Biological Process: methylation (GO:0032259);; Molecular Function: protein dimerization activity (GO:0046983);;	K22439|1.0e-183|egu:105037617|K22439 tricetin 3',4',5'-O-trimethyltransferase [EC:2.1.1.169] | (RefSeq) tricetin 3',4',5'-O-trimethyltransferase	--	[R]	General function prediction only	O-methyltransferase domain	Tricetin 3',4',5'-O-trimethyltransferase OS=Triticum aestivum OX=4565 GN=OMT2 PE=1 SV=1	S	Function unknown	tricetin 3',4',5'-O-trimethyltransferase [Elaeis guineensis]
COCN_GLEAN_10019771	PP2B2	92	288	200	16	59	33	7.81262	25.1685	17.2706	1.40133	5.02251	2.66887	1.79212e-05	1.50642	up	--	--	--	--	--	--	--	Phloem protein 2	Putative F-box protein PP2-B2 OS=Arabidopsis thaliana OX=3702 GN=PP2B2 PE=4 SV=2	L	Replication, recombination and repair	protein PHLOEM PROTEIN 2-LIKE A1-like [Phoenix dactylifera]
COCN_GLEAN_10020942	CIPK25	309	184	104	50	24	52	7.53081	4.58347	2.54958	1.25549	0.574719	1.21061	9.75066e-06	1.49691	up	[T]	Signal transduction mechanisms	Molecular Function: protein serine/threonine kinase activity (GO:0004674);; Molecular Function: ATP binding (GO:0005524);; Biological Process: signal transduction (GO:0007165);; Cellular Component: integral component of membrane (GO:0016021);;	K07198|3.1e-174|eus:EUTSA_v10004116mg|K07198 5'-AMP-activated protein kinase, catalytic alpha subunit [EC:2.7.11.11] | (RefSeq) hypothetical protein	--	[T]	Signal transduction mechanisms	Protein kinase domain	CBL-interacting serine/threonine-protein kinase 25 OS=Arabidopsis thaliana OX=3702 GN=CIPK25 PE=2 SV=1	T	Signal transduction mechanisms	CBL-interacting serine/threonine-protein kinase 5 [Elaeis guineensis]
COCN_GLEAN_10024005	SPL17	59	37	43	6	8	12	1.74703	1.1061	1.28605	0.186354	0.238531	0.334698	2.12759e-05	1.48958	up	--	--	Molecular Function: DNA binding (GO:0003677);; Cellular Component: nucleus (GO:0005634);; Cellular Component: host cell nucleus (GO:0042025);; Molecular Function: metal ion binding (GO:0046872);;	K20641|3.2e-12|cvr:CHLNCDRAFT_59250|K20641 Rho GTPase-activating protein 20 | (RefSeq) hypothetical protein	--	--	--	SBP domain	Squamosa promoter-binding-like protein 17 OS=Oryza sativa subsp. japonica OX=39947 GN=SPL17 PE=2 SV=2	S	Function unknown	squamosa promoter-binding-like protein 14 [Elaeis guineensis]
COCN_GLEAN_10003286	BURP3	402	47	140	14	32	33	15.8997	1.88875	5.58587	0.558969	1.26598	1.22974	4.88305e-05	1.47995	up	--	--	--	K12472|1.4e-31|cqi:110701739|K12472 epidermal growth factor receptor substrate 15 | (RefSeq) GATA zinc finger domain-containing protein 14-like	Endocytosis (ko04144)	--	--	BURP domain	BURP domain-containing protein 3 OS=Oryza sativa subsp. japonica OX=39947 GN=BURP3 PE=2 SV=1	S	Function unknown	BURP domain-containing protein 6 [Elaeis guineensis]
COCN_GLEAN_10009684	LOC105043913	10621	10108	8795	2170	2533	4228	653.887	635.316	548.384	139.327	156.757	249.036	1.75146e-09	1.47062	up	--	--	--	--	--	--	--	PLATZ transcription factor	--	S	Function unknown	uncharacterized protein LOC105043913 [Elaeis guineensis]
COCN_GLEAN_10015552	BRG3	352	291	134	23	71	75	16.5227	13.9422	6.3387	1.11452	3.3304	3.34244	1.87045e-05	1.46118	up	--	--	Molecular Function: ubiquitin-protein transferase activity (GO:0004842);; Biological Process: regulation of programmed cell death (GO:0043067);;	K19042|2.7e-89|pda:103705395|K19042 E3 ubiquitin-protein ligase BOI and related proteins [EC:2.3.2.27] | (RefSeq) probable BOI-related E3 ubiquitin-protein ligase 2	--	[O]	Posttranslational modification, protein turnover, chaperones	--	Probable BOI-related E3 ubiquitin-protein ligase 3 OS=Arabidopsis thaliana OX=3702 GN=BRG3 PE=1 SV=1	O	Posttranslational modification, protein turnover, chaperones	probable BOI-related E3 ubiquitin-protein ligase 2 [Phoenix dactylifera]
COCN_GLEAN_10001734	At2g38640	2351	1597	1426	480	656	530	122.075	84.6655	75.0081	25.9893	34.2556	26.3113	1.04913e-09	1.44661	up	--	--	--	K03239|3.3e-17|eus:EUTSA_v10011350mg|K03239 translation initiation factor eIF-2B subunit alpha | (RefSeq) hypothetical protein	RNA transport (ko03013)	--	--	LURP-one-related	Protein LURP-one-related 8 OS=Arabidopsis thaliana OX=3702 GN=At2g38640 PE=2 SV=1	S	Function unknown	protein LURP-one-related 8 [Elaeis guineensis]
COCN_GLEAN_10000223	SCL32	230	117	192	48	41	59	5.68234	2.94426	4.80693	1.22588	1.01511	1.37565	1.03239e-06	1.44	up	--	--	Molecular Function: transcription factor activity, sequence-specific DNA binding (GO:0003700);; Cellular Component: nucleus (GO:0005634);; Biological Process: regulation of transcription, DNA-templated (GO:0006355);; Molecular Function: sequence-specific DNA binding (GO:0043565);;	K14494|2.8e-34|soe:110803409|K14494 DELLA protein | (RefSeq) DELLA protein GAIP-like	Plant hormone signal transduction (ko04075)	--	--	GRAS domain family	Scarecrow-like protein 32 OS=Arabidopsis thaliana OX=3702 GN=SCL32 PE=1 SV=1	K	Transcription	scarecrow-like protein 32 [Phoenix dactylifera]
COCN_GLEAN_10024614	GIL1	184	54	49	18	18	7	4.32285	1.29844	1.1517	0.439454	0.404638	0.157432	7.42804e-05	1.4389	up	--	--	Biological Process: response to red or far red light (GO:0009639);; Biological Process: negative gravitropism (GO:0009959);;	--	--	--	--	Plant protein of unknown function (DUF641)	Protein GRAVITROPIC IN THE LIGHT 1 OS=Arabidopsis thaliana OX=3702 GN=GIL1 PE=1 SV=1	S	Function unknown	protein GRAVITROPIC IN THE LIGHT 1 [Elaeis guineensis]
COCN_GLEAN_10001347	ERF5	632	213	701	154	97	131	32.6516	11.2158	36.6922	8.27072	5.00294	6.45547	1.16871e-05	1.42272	up	--	--	Molecular Function: DNA binding (GO:0003677);; Molecular Function: transcription factor activity, sequence-specific DNA binding (GO:0003700);; Cellular Component: nucleus (GO:0005634);;	K09286|1.5e-94|egu:105043733|K09286 EREBP-like factor | (RefSeq) ethylene-responsive transcription factor ERF105-like	--	--	--	AP2 domain	Ethylene-responsive transcription factor 5 OS=Nicotiana tabacum OX=4097 GN=ERF5 PE=2 SV=1	K	Transcription	ethylene-responsive transcription factor ERF105 [Elaeis guineensis]
COCN_GLEAN_10023880	NFD4	1806	1425	1250	348	562	531	36.3108	29.248	25.4519	7.2939	11.3495	10.1997	1.62436e-09	1.41073	up	--	--	Cellular Component: membrane (GO:0016020);; Cellular Component: integral component of membrane (GO:0016021);;	--	--	--	--	Nodulin-like	Protein NUCLEAR FUSION DEFECTIVE 4 OS=Arabidopsis thaliana OX=3702 GN=NFD4 PE=3 SV=1	S	Function unknown	protein NUCLEAR FUSION DEFECTIVE 4 [Elaeis guineensis]
COCN_GLEAN_10005891	LFP5	922	1172	540	193	231	343	62.3093	80.9188	36.9344	13.567	15.6501	22.1601	9.7139e-07	1.40832	up	--	--	--	--	--	--	--	VQ motif	--	S	Function unknown	formin-like protein 5 [Elaeis guineensis]
COCN_GLEAN_10008810	LOC105043378	246	162	83	43	18	48	24.4823	16.4149	8.28463	4.45412	1.79298	4.57483	5.47507e-05	1.39337	up	--	--	Cellular Component: integral component of membrane (GO:0016021);;	K03363|7.1e-08|mtr:MTR_7g055590|K03363 cell division cycle 20, cofactor of APC complex | (RefSeq) transducin family protein/WD-40 repeat protein	Ubiquitin mediated proteolysis (ko04120)	--	--	LysM domain	--	S	Function unknown	uncharacterized protein LOC105043378 [Elaeis guineensis]
COCN_GLEAN_10005905	CUBD 3	558	455	346	75	137	190	16.0413	13.3554	10.0583	2.23454	3.95117	5.22456	2.82746e-06	1.37365	up	--	--	Cellular Component: nucleus (GO:0005634);; Cellular Component: cytoplasm (GO:0005737);;	K08332|1.4e-55|pop:7469341|K08332 vacuolar protein 8 | (RefSeq) U-box domain-containing protein 15	--	[S]	Function unknown	Armadillo/beta-catenin-like repeat	--	S	Function unknown	U-box domain-containing protein 3 [Phoenix dactylifera]
COCN_GLEAN_10000658	CHS3	286	53	82	27	25	25	7.95069	1.48482	2.28836	0.776485	0.698945	0.642788	0.0001393	1.372	up	[Q]	Secondary metabolites biosynthesis, transport and catabolism	Biological Process: biosynthetic process (GO:0009058);; Molecular Function: transferase activity, transferring acyl groups other than amino-acyl groups (GO:0016747);;	K00660|4.7e-219|egu:105036364|K00660 chalcone synthase [EC:2.3.1.74] | (RefSeq) chalcone synthase 3-like	Flavonoid biosynthesis (ko00941);; Circadian rhythm - plant (ko04712)	--	--	Chalcone and stilbene synthases, N-terminal domain	Chalcone synthase 3 OS=Ruta graveolens OX=37565 GN=CHS3 PE=2 SV=1	H	Coenzyme transport and metabolism	chalcone synthase 3 [Elaeis guineensis]
Cocos_nucifera_newGene_11007	OBL1	181	110	62	23	32	35	3.54151	2.19612	1.21565	0.47004	0.828738	0.649445	6.70268e-05	1.33763	up	--	--	Biological Process: lipid metabolic process (GO:0006629);;	--	--	--	--	--	Triacylglycerol lipase OBL1 OS=Nicotiana tabacum OX=4097 GN=OBL1 PE=1 SV=1	I	Lipid transport and metabolism	uncharacterized protein LOC105041960 [Elaeis guineensis]
COCN_GLEAN_10009334	AIR3	347	82	56	38	22	11	5.22484	1.25899	0.846751	0.585339	0.325592	0.158581	0.000265756	1.3323	up	[O]	Posttranslational modification, protein turnover, chaperones	Molecular Function: serine-type endopeptidase activity (GO:0004252);; Cellular Component: extracellular space (GO:0005615);;	K15333|1.7e-65|nsy:104224633|K15333 tRNA guanosine-2'-O-methyltransferase [EC:2.1.1.34] | (RefSeq) uncharacterized protein LOC104224633	--	--	--	Subtilase family	Subtilisin-like protease SBT5.3 OS=Arabidopsis thaliana OX=3702 GN=AIR3 PE=2 SV=1	G	Carbohydrate transport and metabolism	subtilisin-like protease SBT5.3 isoform X2 [Elaeis guineensis]
COCN_GLEAN_10009792	HOX27	153	71	34	16	12	23	6.10432	2.86415	1.34674	0.648935	0.447971	0.842407	0.000262141	1.3143	up	--	--	Cellular Component: nucleus (GO:0005634);; Biological Process: regulation of transcription, DNA-templated (GO:0006355);; Molecular Function: sequence-specific DNA binding (GO:0043565);;	K09338|4.2e-81|pda:103708623|K09338 homeobox-leucine zipper protein | (RefSeq) homeobox-leucine zipper protein HOX11-like	--	[K]	Transcription	Homeodomain	Homeobox-leucine zipper protein HOX27 OS=Oryza sativa subsp. japonica OX=39947 GN=HOX27 PE=2 SV=1	K	Transcription	homeobox-leucine zipper protein HOX11-like [Phoenix dactylifera]
CUFF14.520.1	ATJ8	1804	2127	1957	876	490	628	122.727	147.789	134.884	62.1529	33.5234	40.8598	1.18891e-07	1.30684	up	[O]	Posttranslational modification, protein turnover, chaperones	Cellular Component: cellular_component (GO:0005575);; Cellular Component: intracellular (GO:0005622);; Cellular Component: cell (GO:0005623);; Cellular Component: nucleus (GO:0005634);; Cellular Component: cytoplasm (GO:0005737);; Biological Process: biological_process (GO:0008150);; Biological Process: response to radiation (GO:0009314);; Biological Process: response to light stimulus (GO:000941…	K03686|1.2e-06|nau:109223832|K03686 molecular chaperone DnaJ | (RefSeq) uncharacterized protein LOC109223832	--	[O]	Posttranslational modification, protein turnover, chaperones	DnaJ domain	Chaperone protein dnaJ 8, chloroplastic OS=Arabidopsis thaliana OX=3702 GN=ATJ8 PE=2 SV=1	O	Posttranslational modification, protein turnover, chaperones	chaperone protein dnaJ 8, chloroplastic [Elaeis guineensis]
CUFF27.97.1	Smt1-1	283	77	168	59	23	40	8.91083	2.454	5.35762	1.92333	0.708142	1.18261	0.000189715	1.30614	up	[H]	Coenzyme transport and metabolism	Molecular Function: sterol 24-C-methyltransferase activity (GO:0003838);; Cellular Component: endoplasmic reticulum (GO:0005783);; Biological Process: sterol biosynthetic process (GO:0016126);; Biological Process: methylation (GO:0032259);;	K00559|2.0e-173|egu:105055167|K00559 sterol 24-C-methyltransferase [EC:2.1.1.41] | (RefSeq) cycloartenol-C-24-methyltransferase 1	Steroid biosynthesis (ko00100)	[IR]	Lipid transport and metabolism;; General function prediction only	Sterol methyltransferase C-terminal	Cycloartenol-C-24-methyltransferase 1 OS=Oryza sativa subsp. japonica OX=39947 GN=Smt1-1 PE=2 SV=1	I	Lipid transport and metabolism	cycloartenol-C-24-methyltransferase 1 isoform X1 [Elaeis guineensis]
COCN_GLEAN_10009498	LOC103979906	354	343	269	89	82	149	12.7354	12.6126	9.802	3.33993	2.93725	5.12706	1.06736e-06	1.30447	up	--	--	Cellular Component: integral component of membrane (GO:0016021);;	--	--	--	--	--	--	--	--	PREDICTED: uncharacterized protein LOC103979906 [Musa acuminata subsp. malaccensis]
COCN_GLEAN_10021872	FLZ1	402	231	284	101	121	77	40.3909	23.69	28.8759	10.5125	12.1714	7.38406	2.48135e-06	1.29554	up	--	--	--	--	--	--	--	zinc-finger of the FCS-type, C2-C2	FCS-Like Zinc finger 1 OS=Arabidopsis thaliana OX=3702 GN=FLZ1 PE=1 SV=1	S	Function unknown	FCS-Like Zinc finger 3 [Elaeis guineensis]
COCN_GLEAN_10007755	A70	428	25	76	28	10	7	20.3503	1.17324	3.6501	1.35268	0.469692	0.296328	0.000344066	1.28847	up	--	--	Cellular Component: integral component of membrane (GO:0016021);;	--	--	--	--	Cotton fibre expressed protein	Pathogen-associated molecular patterns-induced protein A70 OS=Arabidopsis thaliana OX=3702 GN=A70 PE=1 SV=1	S	Function unknown	pathogen-associated molecular patterns-induced protein A70 [Elaeis guineensis]
COCN_GLEAN_10018545	B296_00050215	15014	8804	13370	2744	3065	6239	1913.18	1145.34	1725.51	364.648	392.58	760.604	7.18942e-06	1.28571	up	--	--	--	--	--	--	--	--	--	--	--	hypothetical protein B296_00050215 [Ensete ventricosum]
COCN_GLEAN_10008378	CIPK14	1633	1710	1395	525	441	730	38.1563	40.7885	33.012	12.7884	10.3441	16.3087	1.61208e-08	1.28237	up	[T]	Signal transduction mechanisms	Molecular Function: protein serine/threonine kinase activity (GO:0004674);; Molecular Function: ATP binding (GO:0005524);; Biological Process: signal transduction (GO:0007165);;	K12761|1.6e-234|egu:109506616|K12761 carbon catabolite-derepressing protein kinase [EC:2.7.11.1] | (RefSeq) CBL-interacting serine/threonine-protein kinase 14-like	--	[T]	Signal transduction mechanisms	Protein kinase domain	CBL-interacting serine/threonine-protein kinase 14 OS=Arabidopsis thaliana OX=3702 GN=CIPK14 PE=1 SV=1	T	Signal transduction mechanisms	CBL-interacting serine/threonine-protein kinase 14 [Elaeis guineensis]
COCN_GLEAN_10014722	TUBA	330	47	105	21	32	40	7.9798	1.1565	2.57139	0.508267	0.767461	0.916676	0.000420885	1.27916	up	--	--	Biological Process: microtubule cytoskeleton organization (GO:0000226);; Biological Process: mitotic cell cycle (GO:0000278);; Molecular Function: GTPase activity (GO:0003924);; Molecular Function: structural constituent of cytoskeleton (GO:0005200);; Molecular Function: GTP binding (GO:0005525);; Cellular Component: cytoplasm (GO:0005737);; Cellular Component: microtubule (GO:0005874);; Biologic…	K07374|1.4e-259|pda:103705349|K07374 tubulin alpha | (RefSeq) tubulin alpha chain	Phagosome (ko04145)	[Z]	Cytoskeleton	Tubulin/FtsZ family, GTPase domain	Tubulin alpha chain OS=Prunus dulcis OX=3755 GN=TUBA PE=2 SV=1	Z	Cytoskeleton	tubulin alpha chain [Phoenix dactylifera]
COCN_GLEAN_10005705	LOC105036318	216	34	65	27	7	9	11.6715	1.85925	3.55281	1.51604	0.342549	0.455061	0.000462994	1.27888	up	--	--	--	--	--	--	--	Cotton fibre expressed protein	--	S	Function unknown	uncharacterized protein LOC105036318 [Elaeis guineensis]
COCN_GLEAN_10009440	RAP2-4	375	49	115	10	31	46	16.269	2.16285	5.06359	0.438139	1.3426	1.87573	0.000498083	1.27237	up	--	--	Molecular Function: transcription factor activity, sequence-specific DNA binding (GO:0003700);; Cellular Component: nucleus (GO:0005634);; Molecular Function: sequence-specific DNA binding (GO:0043565);;	K09286|2.1e-119|pda:103717228|K09286 EREBP-like factor | (RefSeq) ethylene-responsive transcription factor RAP2-4-like	--	--	--	AP2 domain	Ethylene-responsive transcription factor RAP2-4 OS=Arabidopsis thaliana OX=3702 GN=RAP2-4 PE=1 SV=1	K	Transcription	ethylene-responsive transcription factor RAP2-4-like [Phoenix dactylifera]
COCN_GLEAN_10011361	CXE2	161	107	181	41	44	61	5.54802	3.75396	6.29413	1.45831	1.49636	1.99509	1.02033e-05	1.27003	up	[I]	Lipid transport and metabolism	Biological Process: catabolic process (GO:0009056);; Molecular Function: hydrolase activity (GO:0016787);;	K20506|2.9e-94|mus:103977527|K20506 tuliposide A-converting enzyme [EC:4.2.99.22] | (RefSeq) tuliposide A-converting enzyme 2, chloroplastic-like	--	[V]	Defense mechanisms	alpha/beta hydrolase fold	Probable carboxylesterase 2 OS=Arabidopsis thaliana OX=3702 GN=CXE2 PE=2 SV=1	V	Defense mechanisms	probable carboxylesterase 2 [Elaeis guineensis]
COCN_GLEAN_10024766	LOC105038813	125	97	165	49	24	45	4.43138	3.48957	5.91182	1.79783	0.836637	1.50223	7.06228e-05	1.2482	up	--	--	--	--	--	--	--	--	--	--	--	LOW QUALITY PROTEIN: uncharacterized protein LOC105038813 [Elaeis guineensis]
COCN_GLEAN_10007794	MIP1B	771	434	412	189	154	212	35.6161	20.4736	19.2606	9.07882	7.14625	9.37349	4.94009e-06	1.24355	up	--	--	Molecular Function: zinc ion binding (GO:0008270);;	--	--	--	--	--	B-box domain protein 31 OS=Arabidopsis thaliana OX=3702 GN=MIP1B PE=2 SV=1	S	Function unknown	B-box zinc finger protein 32 [Elaeis guineensis]
CUFF16.404.1	Ricin	366	31	98	37	13	6	21.1904	1.83499	5.71202	2.21781	0.708903	0.31068	0.000704757	1.227	up	--	--	Biological Process: defense response (GO:0006952);; Biological Process: negative regulation of translation (GO:0017148);; Molecular Function: rRNA N-glycosylase activity (GO:0030598);; Molecular Function: toxin activity (GO:0090729);;	--	--	--	--	Ricin-type beta-trefoil lectin domain	Ricin OS=Ricinus communis OX=3988 PE=1 SV=1	G	Carbohydrate transport and metabolism	ricin [Elaeis guineensis]
COCN_GLEAN_10016041	Ricin	416	19	122	33	5	12	7.98284	0.371976	2.36956	0.644341	0.09633	0.209464	0.000661045	1.21969	up	--	--	Biological Process: defense response (GO:0006952);; Biological Process: negative regulation of translation (GO:0017148);; Molecular Function: rRNA N-glycosylase activity (GO:0030598);; Molecular Function: toxin activity (GO:0090729);;	--	--	--	--	Ricin-type beta-trefoil lectin domain	Ricin OS=Ricinus communis OX=3988 PE=1 SV=1	G	Carbohydrate transport and metabolism	ricin [Elaeis guineensis]
CUFF32.550.1	early nodulin-75	1832	1301	1074	137	555	569	148.649	107.772	88.2654	11.546	45.2817	44.188	0.000260925	1.21096	up	--	--	--	--	--	--	--	--	--	--	--	early nodulin-75 [Elaeis guineensis]
Cocos_nucifera_newGene_5650	A4U43_C08F8100	1231	658	1351	95	203	566	73.6857	40.2235	81.8793	5.91846	12.1924	32.4277	0.000578444	1.204	up	--	--	--	--	--	--	--	--	--	--	--	uncharacterized protein A4U43_C08F8100 [Asparagus officinalis]
COCN_GLEAN_10012340	PCF5	108	63	49	23	18	23	3.01587	1.77916	1.37436	0.670038	0.489266	0.609333	0.000328998	1.20302	up	--	--	Molecular Function: transcription factor activity, sequence-specific DNA binding (GO:0003700);; Cellular Component: nucleus (GO:0005634);; Molecular Function: sequence-specific DNA binding (GO:0043565);; Biological Process: regulation of shoot system development (GO:0048831);; Biological Process: regulation of secondary shoot formation (GO:2000032);;	--	--	--	--	TCP family transcription factor	Transcription factor PCF5 OS=Oryza sativa subsp. indica OX=39946 GN=PCF5 PE=4 SV=1	K	Transcription	transcription factor PCF5-like [Elaeis guineensis]
CUFF35.162.1	STY13	151	32	82	23	25	10	4.55152	0.956537	2.49052	0.71601	0.754183	0.276916	0.0010118	1.18968	up	[T]	Signal transduction mechanisms	Molecular Function: protein kinase activity (GO:0004672);; Molecular Function: protein serine/threonine kinase activity (GO:0004674);; Molecular Function: ATP binding (GO:0005524);; Cellular Component: plasma membrane (GO:0005886);;	K01968|1.1e-148|tcc:18613295|K01968 3-methylcrotonyl-CoA carboxylase alpha subunit [EC:6.4.1.4] | (RefSeq) methylcrotonoyl-CoA carboxylase subunit alpha, mitochondrial	Valine, leucine and isoleucine degradation (ko00280)	[T]	Signal transduction mechanisms	Protein tyrosine and serine/threonine kinase	Serine/threonine-protein kinase STY13 OS=Arabidopsis thaliana OX=3702 GN=STY13 PE=1 SV=2	T	Signal transduction mechanisms	serine/threonine-protein kinase STY13-like [Phoenix dactylifera]
COCN_GLEAN_10019312	MIZ1	55	59	53	12	20	20	2.96077	3.29657	2.89982	0.677782	1.05776	1.00381	0.000263843	1.18722	up	--	--	Biological Process: hydrotropism (GO:0010274);;	--	--	--	--	Protein of unknown function, DUF617	Protein MIZU-KUSSEI 1 OS=Arabidopsis thaliana OX=3702 GN=MIZ1 PE=1 SV=1	S	Function unknown	protein MIZU-KUSSEI 1 [Elaeis guineensis]
COCN_GLEAN_10016735	HBII	933	82	168	74	85	67	60.0883	5.36751	10.9572	4.95175	5.48301	4.09467	0.00120701	1.18219	up	--	--	Molecular Function: oxygen transporter activity (GO:0005344);; Molecular Function: oxygen binding (GO:0019825);; Molecular Function: heme binding (GO:0020037);; Molecular Function: metal ion binding (GO:0046872);;	K11968|2.2e-64|dzi:111298175|K11968 ariadne-1 [EC:2.3.2.31] | (RefSeq) probable E3 ubiquitin-protein ligase ARI2 isoform X1	--	[C]	Energy production and conversion	Globin	Hemoglobin-2 OS=Casuarina glauca OX=3522 GN=HBII PE=3 SV=1	C	Energy production and conversion	non-symbiotic hemoglobin 1 [Elaeis guineensis]
COCN_GLEAN_10011148	TBL26	548	188	135	44	115	72	13.4421	4.70277	3.34009	1.12418	2.82836	1.68331	0.000798877	1.18023	up	--	--	Cellular Component: integral component of membrane (GO:0016021);;	K23877|1.8e-86|egu:105050307|K23877 xyloglucan O-acetyltransferase | (RefSeq) protein ALTERED XYLOGLUCAN 4-like isoform X1	--	--	--	GDSL/SGNH-like Acyl-Esterase family found in Pmr5 and Cas1p	Protein trichome birefringence-like 26 OS=Arabidopsis thaliana OX=3702 GN=TBL26 PE=2 SV=1	S	Function unknown	protein trichome birefringence-like 26 isoform X3 [Elaeis guineensis]
Cocos_nucifera_newGene_9124	L195_g046335	484	278	258	123	128	123	4.63602	2.71892	2.50029	1.22455	1.22786	1.12136	1.73759e-05	1.16597	up	--	--	--	K13111|1.2e-07|pxb:103947986|K13111 WD40 repeat-containing protein SMU1 | (RefSeq) suppressor of mec-8 and unc-52 protein homolog 1-like	--	--	--	--	--	--	--	hypothetical protein L195_g046335, partial [Trifolium pratense]
COCN_GLEAN_10021847	ALMT12	77	45	94	22	27	18	1.83078	1.09412	2.27885	0.546282	0.65222	0.4102	0.000486019	1.15603	up	--	--	Cellular Component: plant-type vacuole membrane (GO:0009705);; Biological Process: malate transport (GO:0015743);; Cellular Component: integral component of membrane (GO:0016021);;	--	--	[R]	General function prediction only	Aluminium activated malate transporter	Aluminum-activated malate transporter 12 OS=Arabidopsis thaliana OX=3702 GN=ALMT12 PE=2 SV=1	S	Function unknown	aluminum-activated malate transporter 12 [Elaeis guineensis]
COCN_GLEAN_10000618	LOC105036562	346	108	262	57	86	88	17.5487	5.58227	13.46	2.96961	4.33897	4.26926	0.00038414	1.15328	up	--	--	--	--	--	--	--	Cotton fibre expressed protein	--	S	Function unknown	uncharacterized protein LOC105036562 [Elaeis guineensis]
COCN_GLEAN_10011011	RAP2-4	3735	635	891	267	416	667	127.903	22.1919	30.877	9.52642	14.308	21.8521	0.00125929	1.1525	up	--	--	Molecular Function: transcription factor activity, sequence-specific DNA binding (GO:0003700);; Cellular Component: nucleus (GO:0005634);; Molecular Function: sequence-specific DNA binding (GO:0043565);;	K09286|2.6e-122|egu:105048614|K09286 EREBP-like factor | (RefSeq) ethylene-responsive transcription factor ERF060	--	--	--	AP2 domain	Ethylene-responsive transcription factor RAP2-4 OS=Arabidopsis thaliana OX=3702 GN=RAP2-4 PE=1 SV=1	K	Transcription	ethylene-responsive transcription factor ERF060 [Elaeis guineensis]
COCN_GLEAN_10002571	LOC110101318	96	67	176	18	49	32	6.1433	4.38027	11.486	1.20751	3.16852	1.91328	0.000839747	1.14975	up	--	--	Cellular Component: integral component of membrane (GO:0016021);;	--	--	--	--	Protein of unknown function, DUF599	--	S	Function unknown	uncharacterized protein LOC110101318 [Dendrobium catenatum]
COCN_GLEAN_10020843	SCL4	609	677	345	163	197	249	10.3469	11.7505	5.93927	2.89221	3.35808	4.04395	2.80204e-05	1.14757	up	--	--	Molecular Function: transcription factor activity, sequence-specific DNA binding (GO:0003700);; Cellular Component: nucleus (GO:0005634);; Biological Process: regulation of transcription, DNA-templated (GO:0006355);; Molecular Function: sequence-specific DNA binding (GO:0043565);;	K14494|2.2e-48|bna:106387732|K14494 DELLA protein | (RefSeq) DELLA protein RGL3-like	Plant hormone signal transduction (ko04075)	--	--	GRAS domain family	Scarecrow-like protein 4 OS=Arabidopsis thaliana OX=3702 GN=SCL4 PE=1 SV=1	K	Transcription	scarecrow-like protein 4 [Elaeis guineensis]
CUFF21.207.2	MYB102	216	142	94	54	31	62	6.63789	4.46493	2.913	1.7211	0.954641	1.82312	0.000412779	1.14467	up	--	--	Molecular Function: transcription regulatory region sequence-specific DNA binding (GO:0000976);; Molecular Function: transcription factor activity, sequence-specific DNA binding (GO:0003700);; Cellular Component: nucleus (GO:0005634);; Biological Process: cell differentiation (GO:0030154);; Molecular Function: sequence-specific DNA binding (GO:0043565);;	K09422|2.8e-186|egu:105032141|K09422 transcription factor MYB, plant | (RefSeq) transcription factor MYB3-like	--	[K]	Transcription	Myb-like DNA-binding domain	Transcription factor MYB102 OS=Arabidopsis thaliana OX=3702 GN=MYB102 PE=2 SV=1	--	--	transcription factor MYB102 [Elaeis guineensis]
COCN_GLEAN_10013666	GRXC7	427	580	313	109	161	222	32.4762	45.0294	24.0799	8.63684	12.292	16.1456	8.9665e-05	1.12405	up	--	--	Molecular Function: electron carrier activity (GO:0009055);; Molecular Function: protein disulfide oxidoreductase activity (GO:0015035);;	K03676|3.3e-61|egu:105047989|K03676 glutaredoxin 3 | (RefSeq) glutaredoxin-C7-like	--	[O]	Posttranslational modification, protein turnover, chaperones	Glutaredoxin	Glutaredoxin-C7 OS=Oryza sativa subsp. japonica OX=39947 GN=GRXC7 PE=3 SV=1	O	Posttranslational modification, protein turnover, chaperones	glutaredoxin-C7 [Elaeis guineensis]
COCN_GLEAN_10002107	ABCB2	150	32	60	9	13	31	1.6163	0.349643	0.658333	0.09896	0.13158	0.319784	0.00208013	1.12258	up	[V]	Defense mechanisms	Molecular Function: ATP binding (GO:0005524);; Cellular Component: integral component of membrane (GO:0016021);; Molecular Function: ATPase activity (GO:0016887);; Molecular Function: ATPase activity, coupled to transmembrane movement of substances (GO:0042626);; Biological Process: transmembrane transport (GO:0055085);;	K05658|0.0e+00|egu:105033381|K05658 ATP-binding cassette, subfamily B (MDR/TAP), member 1 [EC:7.6.2.2] | (RefSeq) ABC transporter B family member 2	ABC transporters (ko02010)	[Q]	Secondary metabolites biosynthesis, transport and catabolism	ABC transporter transmembrane region	ABC transporter B family member 2 OS=Arabidopsis thaliana OX=3702 GN=ABCB2 PE=1 SV=3	Q	Secondary metabolites biosynthesis, transport and catabolism	ABC transporter B family member 2 [Elaeis guineensis]
COCN_GLEAN_10016597	At1g63850	122	87	64	28	16	42	2.08237	1.51549	1.10309	0.48993	0.269375	0.681008	0.000855142	1.12152	up	--	--	--	--	--	--	--	BTB/POZ domain	BTB/POZ domain-containing protein At1g63850 OS=Arabidopsis thaliana OX=3702 GN=At1g63850 PE=1 SV=1	S	Function unknown	BTB/POZ domain-containing protein At1g63850 [Elaeis guineensis]
COCN_GLEAN_10000820	B296_00024749	220	92	151	56	55	52	33.8638	14.455	23.5676	9.00103	8.41116	7.64896	0.000271201	1.11812	up	--	--	--	--	--	--	--	Wound-induced protein	--	--	--	hypothetical protein B296_00024749 [Ensete ventricosum]
Cocos_nucifera_newGene_16385	LOC103710157	248	366	256	35	13	151	3.02677	4.58141	3.17722	0.426405	0.151311	1.76741	0.00217506	1.11656	up	--	--	--	--	--	--	--	--	--	--	--	uncharacterized protein LOC103710157 isoform X1 [Phoenix dactylifera]
COCN_GLEAN_10018983	CBSX5	138	153	122	21	56	65	3.83804	4.34016	3.4201	0.610166	1.56948	1.7321	0.00051397	1.11341	up	--	--	--	--	--	--	--	CBS domain	CBS domain-containing protein CBSX5 OS=Arabidopsis thaliana OX=3702 GN=CBSX5 PE=2 SV=2	S	Function unknown	CBS domain-containing protein CBSX5 [Elaeis guineensis]
COCN_GLEAN_10012908	COL16	2987	2086	2681	1312	666	1016	77.3732	55.1553	70.3309	35.4384	17.3355	25.1758	2.489e-05	1.11125	up	--	--	Cellular Component: nucleus (GO:0005634);; Biological Process: regulation of transcription, DNA-templated (GO:0006355);; Molecular Function: zinc ion binding (GO:0008270);;	K12135|2.3e-06|csat:104769830|K12135 zinc finger protein CONSTANS | (RefSeq) zinc finger protein CONSTANS-like	Circadian rhythm - plant (ko04712)	[K]	Transcription	CCT motif	Zinc finger protein CONSTANS-LIKE 16 OS=Arabidopsis thaliana OX=3702 GN=COL16 PE=1 SV=2	K	Transcription	zinc finger protein CONSTANS-LIKE 16 [Elaeis guineensis]
COCN_GLEAN_10014377	XERICO	214	164	160	29	100	53	9.47178	7.42743	7.1795	1.33362	4.43171	2.21878	0.000685327	1.10611	up	--	--	Cellular Component: cytoplasm (GO:0005737);; Biological Process: protein ubiquitination (GO:0016567);; Molecular Function: ubiquitin protein ligase activity (GO:0061630);;	K22378|1.5e-13|bdi:100824720|K22378 E3 ubiquitin-protein ligase RNF181 [EC:2.3.2.27] | (RefSeq) E3 ubiquitin-protein ligase CIP8	--	[O]	Posttranslational modification, protein turnover, chaperones	Ring finger domain	Probable E3 ubiquitin-protein ligase XERICO OS=Arabidopsis thaliana OX=3702 GN=XERICO PE=1 SV=1	O	Posttranslational modification, protein turnover, chaperones	E3 ubiquitin-protein ligase RING1-like [Elaeis guineensis]
COCN_GLEAN_10015115	LOC105041198	2079	1128	972	489	436	672	113.313	62.7629	53.671	27.7524	23.8909	35.0123	9.1329e-05	1.09934	up	--	--	--	--	--	[A]	RNA processing and modification	--	--	A	RNA processing and modification	uncharacterized protein LOC105041198 [Elaeis guineensis]
COCN_GLEAN_10023669	CYP84A1	281	40	72	25	38	29	6.00144	0.866688	1.54983	0.541572	0.805284	0.586393	0.00261127	1.09551	up	[QV]	Secondary metabolites biosynthesis, transport and catabolism;; Defense mechanisms	Molecular Function: iron ion binding (GO:0005506);; Biological Process: lignin biosynthetic process (GO:0009809);; Cellular Component: membrane (GO:0016020);; Cellular Component: integral component of membrane (GO:0016021);; Molecular Function: oxidoreductase activity, acting on paired donors, with incorporation or reduction of molecular oxygen, NAD(P)H as one donor, and incorporation of one atom…	K09755|3.9e-213|sbi:8065856|K09755 ferulate-5-hydroxylase [EC:1.14.-.-] | (RefSeq) cytochrome P450 84A1	Phenylpropanoid biosynthesis (ko00940)	[Q]	Secondary metabolites biosynthesis, transport and catabolism	Cytochrome P450	Cytochrome P450 84A1 OS=Arabidopsis thaliana OX=3702 GN=CYP84A1 PE=1 SV=1	Q	Secondary metabolites biosynthesis, transport and catabolism	cytochrome P450 84A1 [Elaeis guineensis]
COCN_GLEAN_10023004	PIRL6	133	157	77	20	27	67	3.06581	3.6907	1.79133	0.46554	0.624153	1.4657	0.00159592	1.09124	up	--	--	Molecular Function: protein binding (GO:0005515);;	--	--	[R]	General function prediction only	Leucine rich repeat	Plant intracellular Ras-group-related LRR protein 6 OS=Arabidopsis thaliana OX=3702 GN=PIRL6 PE=2 SV=1	S	Function unknown	plant intracellular Ras-group-related LRR protein 1-like isoform X2 [Elaeis guineensis]
CUFF48.594.1	SmD2	41	71	69	10	24	23	5.3649	9.56117	9.17123	1.35045	3.09707	2.88834	0.00155621	1.08649	up	--	--	Biological Process: spliceosomal snRNP assembly (GO:0000387);; Cellular Component: U5 snRNP (GO:0005682);; Cellular Component: U1 snRNP (GO:0005685);; Cellular Component: U2 snRNP (GO:0005686);; Cellular Component: U4/U6 x U5 tri-snRNP complex (GO:0046540);; Cellular Component: precatalytic spliceosome (GO:0071011);; Cellular Component: catalytic step 2 spliceosome (GO:0071013);;	K11096|4.1e-40|pda:103703953|K11096 small nuclear ribonucleoprotein D2 | (RefSeq) small nuclear ribonucleoprotein Sm D2-like	Spliceosome (ko03040)	[A]	RNA processing and modification	LSM domain	--	A	RNA processing and modification	small nuclear ribonucleoprotein Sm D2-like [Phoenix dactylifera]
COCN_GLEAN_10012401	PR	1317	158	385	132	176	193	52.6648	6.43473	15.5819	5.47152	7.05172	7.36073	0.00256626	1.08288	up	[R]	General function prediction only	Molecular Function: oxidoreductase activity (GO:0016491);;	K01456|1.8e-100|pavi:110759676|K01456 peptide-N4-(N-acetyl-beta-glucosaminyl)asparagine amidase [EC:3.5.1.52] | (RefSeq) peptide-N(4)-(N-acetyl-beta- glucosaminyl)asparagine amidase-like	Protein processing in endoplasmic reticulum (ko04141)	[C]	Energy production and conversion	Aldo/keto reductase family	Perakine reductase OS=Rauvolfia serpentina OX=4060 GN=PR PE=1 SV=1	C	Energy production and conversion	perakine reductase [Elaeis guineensis]
COCN_GLEAN_10020638	KIN4C	107	57	110	42	21	28	0.839575	0.454038	0.874396	0.344725	0.163903	0.203951	0.00111374	1.08095	up	--	--	Molecular Function: microtubule motor activity (GO:0003777);; Molecular Function: ATP binding (GO:0005524);; Cellular Component: kinesin complex (GO:0005871);; Cellular Component: microtubule (GO:0005874);; Biological Process: microtubule-based movement (GO:0007018);; Biological Process: mitotic spindle organization (GO:0007052);; Molecular Function: microtubule binding (GO:0008017);; Molecular F…	K18806|2.2e-85|mis:MICPUN_63076|K18806 kinesin family member 7 | (RefSeq) predicted protein	--	[Z]	Cytoskeleton	Kinesin motor domain	Kinesin-like protein KIN-4C OS=Oryza sativa subsp. japonica OX=39947 GN=KIN4C PE=2 SV=1	Z	Cytoskeleton	kinesin-like protein KIN-4C isoform X2 [Elaeis guineensis]
COCN_GLEAN_10014386	LOC105046757	49	47	56	11	10	26	2.21833	2.18437	2.58793	0.481737	0.458251	1.12166	0.00199069	1.07403	up	--	--	--	--	--	--	--	--	--	--	--	uncharacterized protein LOC105046757 [Elaeis guineensis]
COCN_GLEAN_10001260	At2g38640	315	217	198	89	103	105	16.4001	11.5087	10.4271	4.79975	5.36469	5.23873	2.63153e-05	1.07254	up	--	--	--	--	--	--	--	LURP-one-related	Protein LURP-one-related 8 OS=Arabidopsis thaliana OX=3702 GN=At2g38640 PE=2 SV=1	S	Function unknown	protein LURP-one-related 8 isoform X2 [Elaeis guineensis]
COCN_GLEAN_10001793	KIN8B	196	39	55	25	31	16	2.24179	0.453016	0.628109	0.289632	0.346202	0.166181	0.00321163	1.06991	up	--	--	Biological Process: mitotic sister chromatid segregation (GO:0000070);; Molecular Function: microtubule motor activity (GO:0003777);; Molecular Function: ATP binding (GO:0005524);; Cellular Component: nucleus (GO:0005634);; Cellular Component: kinesin complex (GO:0005871);; Cellular Component: microtubule (GO:0005874);; Biological Process: microtubule-based movement (GO:0007018);; Biological Proc…	K10401|0.0e+00|egu:105060968|K10401 kinesin family member 18/19 | (RefSeq) kinesin-like protein KIN-8B	--	[Z]	Cytoskeleton	Kinesin motor domain	Kinesin-like protein KIN-8B OS=Oryza sativa subsp. japonica OX=39947 GN=KIN8B PE=2 SV=1	Z	Cytoskeleton	kinesin-like protein KIN-8B isoform X1 [Elaeis guineensis]
COCN_GLEAN_10001136	VQ29	312	427	251	99	150	150	22.164	31.0131	18.0776	7.34173	10.7102	10.1732	6.27841e-05	1.06958	up	--	--	--	--	--	--	--	VQ motif	VQ motif-containing protein 29 OS=Arabidopsis thaliana OX=3702 GN=VQ29 PE=1 SV=1	S	Function unknown	uncharacterized protein LOC105060151 [Elaeis guineensis]
COCN_GLEAN_10001828	APSR1	39	25	33	6	4	14	0.56011	0.362301	0.480569	0.083657	0.053537	0.191863	0.00337972	1.06514	up	--	--	--	--	--	--	--	Protein of unknown function (DUF632)	Protein ALTERED PHOSPHATE STARVATION RESPONSE 1 OS=Arabidopsis thaliana OX=3702 GN=APSR1 PE=2 SV=1	S	Function unknown	nitrate regulatory gene2 protein [Elaeis guineensis]
COCN_GLEAN_10002112	LIG4	464	393	358	164	164	193	12.5127	10.8137	9.78305	4.61261	4.43193	4.96053	5.68446e-07	1.06464	up	--	--	Cellular Component: nucleus (GO:0005634);; Cellular Component: cytoplasm (GO:0005737);;	K08332|3.0e-67|hbr:110665154|K08332 vacuolar protein 8 | (RefSeq) U-box domain-containing protein 2-like	--	[S]	Function unknown	Armadillo/beta-catenin-like repeat	Putative DNA ligase 4 OS=Oryza sativa subsp. japonica OX=39947 GN=LIG4 PE=2 SV=2	S	Function unknown	U-box domain-containing protein 4 [Elaeis guineensis]
COCN_GLEAN_10003703	RGA3	116	76	102	44	22	40	1.32546	0.883212	1.17847	0.515415	0.242926	0.431288	0.000744472	1.06332	up	--	--	Cellular Component: integral component of membrane (GO:0016021);; Cellular Component: anchored component of plasma membrane (GO:0046658);;	K15078|4.7e-39|vvi:100255136|K15078 structure-specific endonuclease subunit SLX1 [EC:3.6.1.-] | (RefSeq) putative disease resistance protein RGA1	--	[T]	Signal transduction mechanisms	NB-ARC domain	Putative disease resistance protein RGA3 OS=Solanum bulbocastanum OX=147425 GN=RGA3 PE=2 SV=2	S	Function unknown	putative disease resistance protein RGA1 [Elaeis guineensis]
COCN_GLEAN_10014914	GLU10	1659	868	601	474	364	322	40.1305	21.4296	14.7233	11.9572	8.84351	7.44922	0.000499606	1.0631	up	[Q]	Secondary metabolites biosynthesis, transport and catabolism	Molecular Function: cellulase activity (GO:0008810);; Biological Process: cellulose catabolic process (GO:0030245);;	K01179|9.4e-163|smo:SELMODRAFT_120650|K01179 endoglucanase [EC:3.2.1.4] | (RefSeq) hypothetical protein	Starch and sucrose metabolism (ko00500)	--	--	Glycosyl hydrolase family 9	Endoglucanase 7 OS=Oryza sativa subsp. japonica OX=39947 GN=GLU10 PE=2 SV=1	G	Carbohydrate transport and metabolism	endoglucanase 11 [Elaeis guineensis]
COCN_GLEAN_10010646	FLACCA	3325	2074	1972	862	741	1368	51.9787	33.0998	31.2104	14.0451	11.6457	20.4587	7.92617e-05	1.06205	up	[E]	Amino acid transport and metabolism	Molecular Function: catalytic activity (GO:0003824);;	K15631|1.4e-24|ppp:112292332|K15631 molybdenum cofactor sulfurtransferase [EC:2.8.1.9] | (RefSeq) molybdenum cofactor sulfurase-like isoform X1	Folate biosynthesis (ko00790)	[H]	Coenzyme transport and metabolism	--	Molybdenum cofactor sulfurase OS=Solanum lycopersicum OX=4081 GN=FLACCA PE=2 SV=1	H	Coenzyme transport and metabolism	uncharacterized protein LOC105034272 [Elaeis guineensis]
COCN_GLEAN_10019344	HEC2	1062	111	348	78	110	201	46.1467	4.91208	15.2859	3.53202	4.77664	8.36284	0.00368039	1.055	up	--	--	Molecular Function: protein dimerization activity (GO:0046983);;	K12126|8.2e-07|bna:106346269|K12126 phytochrome-interacting factor 3 | (RefSeq) transcription factor PIF3-like	Plant hormone signal transduction (ko04075);; Circadian rhythm - plant (ko04712)	--	--	Helix-loop-helix DNA-binding domain	Transcription factor HEC2 OS=Arabidopsis thaliana OX=3702 GN=HEC2 PE=1 SV=1	K	Transcription	transcription factor HEC2 [Elaeis guineensis]
COCN_GLEAN_10001343	PLT5	38	33	25	3	13	8	0.885243	0.783845	0.580773	0.048637	0.293822	0.175352	0.00376036	1.05377	up	[G]	Carbohydrate transport and metabolism	Molecular Function: sugar:proton symporter activity (GO:0005351);; Cellular Component: integral component of plasma membrane (GO:0005887);; Biological Process: glucose import (GO:0046323);;	K08150|2.4e-52|vvi:100268023|K08150 MFS transporter, SP family, solute carrier family 2 (myo-inositol transporter), member 13 | (RefSeq) INT1; inositol transporter 1	--	[R]	General function prediction only	Sugar (and other) transporter	Polyol transporter 5 OS=Arabidopsis thaliana OX=3702 GN=PLT5 PE=1 SV=2	U	Intracellular trafficking, secretion, and vesicular transport	LOW QUALITY PROTEIN: polyol transporter 5-like [Elaeis guineensis]
COCN_GLEAN_10024832	LOC105048444	416	269	333	179	105	123	22.0943	14.5924	17.9385	9.91869	5.59652	6.21865	0.000124182	1.04973	up	--	--	--	--	--	--	--	--	--	A	RNA processing and modification	uncharacterized protein LOC105048444 [Elaeis guineensis]
Cocos_nucifera_newGene_10513	GW17_00050331	431	135	85	47	25	98	12.1625	3.85763	2.3267	1.32438	0.68571	2.52208	0.0039401	1.04615	up	--	--	--	--	--	--	--	--	--	--	--	hypothetical protein GW17_00050331 [Ensete ventricosum]
COCN_GLEAN_10019955	LOC105054933	300	208	576	74	130	183	11.0947	7.83033	21.568	2.82834	4.8148	6.46721	0.00135847	1.04606	up	--	--	--	--	--	--	--	--	--	--	--	uncharacterized protein LOC105054933 [Elaeis guineensis]
COCN_GLEAN_10011034	CBSX5	413	172	245	89	84	141	11.7551	4.9798	7.04268	2.62972	2.39197	3.83123	0.000672267	1.04452	up	--	--	--	--	--	--	--	CBS domain	CBS domain-containing protein CBSX5 OS=Arabidopsis thaliana OX=3702 GN=CBSX5 PE=2 SV=2	S	Function unknown	CBS domain-containing protein CBSX5 [Elaeis guineensis]
COCN_GLEAN_10014584	LOC105039286	88	39	68	26	16	23	9.79869	4.391	7.67724	2.96239	1.76668	2.37171	0.00215079	1.04157	up	--	--	--	K10839|1.7e-08|bdi:112271456|K10839 UV excision repair protein RAD23 | (RefSeq) ubiquitin receptor RAD23b-like isoform X1	Nucleotide excision repair (ko03420);; Protein processing in endoplasmic reticulum (ko04141)	--	--	--	--	--	--	uncharacterized protein LOC105039286 [Elaeis guineensis]
COCN_GLEAN_10018574	GAPCP2	40	53	55	12	14	0	1.16396	1.59743	1.65159	0.370223	0.411789	0	0.00435968	1.03587	up	[G]	Carbohydrate transport and metabolism	Molecular Function: glyceraldehyde-3-phosphate dehydrogenase (NAD+) (phosphorylating) activity (GO:0004365);; Cellular Component: cytosol (GO:0005829);; Biological Process: glucose metabolic process (GO:0006006);; Biological Process: glycolytic process (GO:0006096);; Molecular Function: NADP binding (GO:0050661);; Molecular Function: NAD binding (GO:0051287);;	K00134|4.8e-181|egu:105059882|K00134 glyceraldehyde 3-phosphate dehydrogenase [EC:1.2.1.12] | (RefSeq) glyceraldehyde-3-phosphate dehydrogenase GAPCP1, chloroplastic-like	Glycolysis / Gluconeogenesis (ko00010);; Carbon fixation in photosynthetic organisms (ko00710);; Carbon metabolism (ko01200);; Biosynthesis of amino acids (ko01230)	[G]	Carbohydrate transport and metabolism	Glyceraldehyde 3-phosphate dehydrogenase, C-terminal domain	Glyceraldehyde-3-phosphate dehydrogenase GAPCP2, chloroplastic OS=Arabidopsis thaliana OX=3702 GN=GAPCP2 PE=2 SV=1	G	Carbohydrate transport and metabolism	glyceraldehyde-3-phosphate dehydrogenase GAPCP1, chloroplastic [Elaeis guineensis]
COCN_GLEAN_10018952	AME	527	34	93	54	42	12	6.78963	0.447154	1.2072	0.725316	0.533301	0.147125	0.00425878	1.03474	up	--	--	Molecular Function: alpha-mannosidase activity (GO:0004559);; Biological Process: mannose metabolic process (GO:0006013);; Molecular Function: carbohydrate binding (GO:0030246);; Molecular Function: metal ion binding (GO:0046872);;	K01191|0.0e+00|egu:105044052|K01191 alpha-mannosidase [EC:3.2.1.24] | (RefSeq) alpha-mannosidase-like isoform X2	Other glycan degradation (ko00511)	[G]	Carbohydrate transport and metabolism	Glycosyl hydrolases family 38 N-terminal domain	Alpha-mannosidase OS=Canavalia ensiformis OX=3823 PE=1 SV=1	G	Carbohydrate transport and metabolism	alpha-mannosidase isoform X2 [Elaeis guineensis]
COCN_GLEAN_10004418	LSAT	7832	627	1907	376	234	502	727.293	59.3722	179.285	36.382	21.8026	44.5703	0.00331037	1.0322	up	--	--	Biological Process: lipid transport (GO:0006869);; Molecular Function: lipid binding (GO:0008289);;	--	--	--	--	Protease inhibitor/seed storage/LTP family	Non-specific lipid-transfer protein Lac s 1 OS=Lactuca sativa OX=4236 GN=LSAT_1X82001 PE=1 SV=1	G	Carbohydrate transport and metabolism	non-specific lipid-transfer protein 1 [Elaeis guineensis]
COCN_GLEAN_10012821	ERF4	17830	7164	9635	3852	3734	6151	991.836	406.858	542.786	223.466	208.799	327.375	0.000445642	1.02896	up	--	--	Molecular Function: DNA binding (GO:0003677);; Molecular Function: transcription factor activity, sequence-specific DNA binding (GO:0003700);; Cellular Component: nucleus (GO:0005634);;	K09286|9.1e-62|egu:105050553|K09286 EREBP-like factor | (RefSeq) ethylene-responsive transcription factor 9	--	--	--	AP2 domain	Ethylene-responsive transcription factor 4 OS=Nicotiana sylvestris OX=4096 GN=ERF4 PE=2 SV=1	K	Transcription	ethylene-responsive transcription factor 9 [Elaeis guineensis]
COCN_GLEAN_10010029	ERN1	28	35	67	4	7	20	1.11635	1.40733	2.71921	0.168142	0.281895	0.742106	0.0048466	1.02886	up	--	--	Molecular Function: DNA binding (GO:0003677);; Molecular Function: transcription factor activity, sequence-specific DNA binding (GO:0003700);; Cellular Component: nucleus (GO:0005634);;	K09286|2.9e-127|egu:105054764|K09286 EREBP-like factor | (RefSeq) ethylene-responsive transcription factor RAP2-11	--	--	--	AP2 domain	Ethylene-responsive transcription factor ERN1 OS=Lotus japonicus OX=34305 GN=ERN1 PE=2 SV=1	K	Transcription	ethylene-responsive transcription factor ERN1 [Elaeis guineensis]
COCN_GLEAN_10000059	LOC105041084	43	28	91	4	19	17	3.56747	2.40643	7.68569	0.299517	1.56404	1.34536	0.00489972	1.0265	up	--	--	--	--	--	--	--	Senescence regulator	--	S	Function unknown	uncharacterized protein LOC105041084 [Elaeis guineensis]
COCN_GLEAN_10009468	At1g68400	117	62	51	32	20	27	1.87447	1.01403	0.826175	0.525577	0.315761	0.413584	0.00255558	1.0202	up	[M]	Cell wall/membrane/envelope biogenesis	Molecular Function: protein kinase activity (GO:0004672);; Molecular Function: ATP binding (GO:0005524);; Cellular Component: integral component of membrane (GO:0016021);;	K13415|1.9e-50|atr:18432040|K13415 protein brassinosteroid insensitive 1 [EC:2.7.10.1 2.7.11.1] | (RefSeq) systemin receptor SR160	Plant hormone signal transduction (ko04075)	--	--	Protein kinase domain	Probable leucine-rich repeat receptor-like protein kinase At1g68400 OS=Arabidopsis thaliana OX=3702 GN=At1g68400 PE=1 SV=1	T	Signal transduction mechanisms	probable leucine-rich repeat receptor-like protein kinase At1g68400 [Elaeis guineensis]
COCN_GLEAN_10024320	SNL6	815	85	304	76	143	115	48.7659	5.19531	18.3998	4.71928	8.60191	6.54987	0.0048008	1.01999	up	[M]	Cell wall/membrane/envelope biogenesis	Molecular Function: 3-beta-hydroxy-delta5-steroid dehydrogenase activity (GO:0003854);; Biological Process: steroid biosynthetic process (GO:0006694);; Molecular Function: oxidoreductase activity (GO:0016491);; Molecular Function: oxidoreductase activity, acting on the CH-OH group of donors, NAD or NADP as acceptor (GO:0016616);;	K09753|4.4e-26|ppp:112293893|K09753 cinnamoyl-CoA reductase [EC:1.2.1.44] | (RefSeq) cinnamoyl-CoA reductase 1-like	Phenylpropanoid biosynthesis (ko00940)	[V]	Defense mechanisms	--	Cinnamoyl-CoA reductase-like SNL6 OS=Oryza sativa subsp. japonica OX=39947 GN=SNL6 PE=3 SV=1	V	Defense mechanisms	cinnamoyl-CoA reductase-like SNL6 isoform X2 [Elaeis guineensis]
COCN_GLEAN_10015430	LOC105033376	66	197	129	22	37	69	3.09246	9.50605	6.16936	1.08425	1.76452	3.10508	0.00355049	1.01907	up	--	--	--	--	--	--	--	--	--	--	--	uncharacterized protein LOC105033376, partial [Elaeis guineensis]
COCN_GLEAN_10015927	COMT	1382	381	561	281	254	317	41.1468	11.5769	16.8975	8.71536	7.59745	9.02489	0.00171561	1.01734	up	[QR]	Secondary metabolites biosynthesis, transport and catabolism;; General function prediction only	Molecular Function: O-methyltransferase activity (GO:0008171);; Molecular Function: S-adenosylmethionine-dependent methyltransferase activity (GO:0008757);; Biological Process: aromatic compound biosynthetic process (GO:0019438);; Biological Process: methylation (GO:0032259);; Molecular Function: protein dimerization activity (GO:0046983);;	K22439|1.3e-202|egu:105054951|K22439 tricetin 3',4',5'-O-trimethyltransferase [EC:2.1.1.169] | (RefSeq) caffeic acid 3-O-methyltransferase	--	[R]	General function prediction only	O-methyltransferase domain	Caffeic acid 3-O-methyltransferase OS=Saccharum officinarum OX=4547 GN=COMT PE=2 SV=1	S	Function unknown	caffeic acid 3-O-methyltransferase [Elaeis guineensis]
COCN_GLEAN_10017044	myosin-J	196	28	33	24	17	6	2.00494	0.289689	0.342447	0.248323	0.167583	0.055476	0.00522061	1.01489	up	--	--	--	--	--	--	--	N-terminal C2 in EEIG1 and EHBP1 proteins	--	S	Function unknown	myosin-J heavy chain isoform X1 [Phoenix dactylifera]
COCN_GLEAN_10000306	LOC105048138	972	477	450	101	191	384	35.6107	17.8179	16.6704	3.83641	7.01954	13.4469	0.00252563	1.0147	up	--	--	--	--	--	--	--	Protein of unknown function (DUF1645)	--	S	Function unknown	uncharacterized protein LOC105048138 [Elaeis guineensis]
CUFF45.799.1	LOC103719089	310	247	223	123	115	98	9.80938	7.9635	7.14501	4.03674	3.63689	2.95683	3.18825e-05	1.01411	up	--	--	--	--	--	--	--	--	--	--	--	uncharacterized protein LOC103719089 [Phoenix dactylifera]
Cocos_nucifera_newGene_2379	U-box domain-containing protein 7	104	57	32	13	8	31	2.206	1.22903	0.678462	0.281968	0.165215	0.613873	0.00534134	1.01194	up	--	--	Cellular Component: nucleus (GO:0005634);; Cellular Component: cytoplasm (GO:0005737);;	K08332|1.7e-56|dzi:111313516|K08332 vacuolar protein 8 | (RefSeq) U-box domain-containing protein 15-like	--	[S]	Function unknown	Armadillo/beta-catenin-like repeat	--	S	Function unknown	U-box domain-containing protein 7 [Elaeis guineensis]
COCN_GLEAN_10024444	E2FA	801	353	271	240	146	124	21.8793	9.82551	7.48611	6.83065	4.00717	3.23506	0.00217111	1.01178	up	--	--	Molecular Function: DNA binding (GO:0003677);; Molecular Function: transcription factor activity, sequence-specific DNA binding (GO:0003700);; Cellular Component: nucleus (GO:0005634);; Cellular Component: transcription factor complex (GO:0005667);; Molecular Function: protein dimerization activity (GO:0046983);;	K06620|1.0e-200|egu:105054420|K06620 transcription factor E2F3 | (RefSeq) transcription factor E2FB-like isoform X1	--	[K]	Transcription	E2F transcription factor CC-MB domain	Transcription factor E2FA OS=Arabidopsis thaliana OX=3702 GN=E2FA PE=1 SV=1	K	Transcription	transcription factor E2FB isoform X1 [Elaeis guineensis]
COCN_GLEAN_10012420	NAC047	99	70	103	25	44	38	3.16947	2.27373	3.32107	0.814562	1.39415	1.13603	0.000878425	1.01086	up	--	--	Molecular Function: DNA binding (GO:0003677);; Cellular Component: nucleus (GO:0005634);; Biological Process: regulation of transcription, DNA-templated (GO:0006355);;	K00521|2.6e-40|cmos:111447866|K00521 ferric-chelate reductase [EC:1.16.1.7] | (RefSeq) ferric reduction oxidase 7, chloroplastic-like	--	--	--	No apical meristem (NAM) protein	NAC transcription factor 47 OS=Arabidopsis thaliana OX=3702 GN=NAC047 PE=2 SV=1	K	Transcription	NAC domain-containing protein 2 [Elaeis guineensis]
Cocos_nucifera_newGene_8270	ELMO domain-containing protein A	215	99	170	68	35	77	8.47969	3.8561	7.58977	2.50053	1.20542	2.82065	0.00176466	1.00798	up	--	--	Molecular Function: molecular_function (GO:0003674);; Molecular Function: binding (GO:0005488);; Molecular Function: protein binding (GO:0005515);; Cellular Component: cellular_component (GO:0005575);; Cellular Component: intracellular (GO:0005622);; Cellular Component: cell (GO:0005623);; Cellular Component: cytoplasm (GO:0005737);; Biological Process: movement of cell or subcellular component (…	K23538|3.0e-105|egu:105032437|K23538 ELMO domain-containing protein | (RefSeq) ELMO domain-containing protein A isoform X1	--	[S]	Function unknown	ELMO/CED-12 family	--	S	Function unknown	ELMO domain-containing protein A isoform X1 [Elaeis guineensis]
COCN_GLEAN_10017568	RPPL1	110	104	96	50	44	32	1.06985	1.02964	0.945886	0.497724	0.425402	0.28998	0.000480817	1.00459	up	--	--	Biological Process: cellular glucose homeostasis (GO:0001678);; Molecular Function: hexokinase activity (GO:0004396);; Molecular Function: ATP binding (GO:0005524);; Molecular Function: glucose binding (GO:0005536);; Biological Process: defense response (GO:0006952);; Molecular Function: ADP binding (GO:0043531);;	K15078|9.6e-132|tcc:18614561|K15078 structure-specific endonuclease subunit SLX1 [EC:3.6.1.-] | (RefSeq) putative disease resistance protein RGA3	--	[T]	Signal transduction mechanisms	NB-ARC domain	Putative disease resistance RPP13-like protein 1 OS=Arabidopsis thaliana OX=3702 GN=RPPL1 PE=3 SV=1	T	Signal transduction mechanisms	putative disease resistance protein RGA3 [Elaeis guineensis]
CUFF3.150.2	LOC105050455	1430	745	1307	421	518	564	67.5309	35.9222	62.5228	20.7285	24.562	25.4525	7.4059e-05	1.00266	up	--	--	Molecular Function: zinc ion binding (GO:0008270);;	--	--	--	--	PLATZ transcription factor	--	S	Function unknown	uncharacterized protein LOC105050455 [Elaeis guineensis]
COCN_GLEAN_10010635	LOC105051397	209	26	29	12	9	28	2.02002	0.250112	0.274489	0.116886	0.086617	0.257103	0.00595035	0.997418	up	--	--	--	--	--	--	--	--	--	S	Function unknown	uncharacterized protein LOC105051397 isoform X1 [Elaeis guineensis]
COCN_GLEAN_10007845	CSE	121	77	56	35	22	36	3.84728	2.4938	1.80117	1.15678	0.68	1.09576	0.00253692	0.996173	up	[I]	Lipid transport and metabolism	Cellular Component: membrane (GO:0016020);; Molecular Function: lipase activity (GO:0016298);;	K18368|3.9e-193|egu:105047856|K18368 caffeoylshikimate esterase [EC:3.1.1.-] | (RefSeq) caffeoylshikimate esterase-like	Phenylpropanoid biosynthesis (ko00940)	[I]	Lipid transport and metabolism	Serine aminopeptidase, S33	Caffeoylshikimate esterase OS=Arabidopsis thaliana OX=3702 GN=CSE PE=1 SV=1	I	Lipid transport and metabolism	caffeoylshikimate esterase [Elaeis guineensis]
CUFF36.60.1	KIN4A	253	227	151	96	64	102	2.66418	2.44774	1.60625	1.05674	0.676753	1.02778	0.000446909	0.994001	up	--	--	Molecular Function: microtubule motor activity (GO:0003777);; Molecular Function: ATP binding (GO:0005524);; Cellular Component: kinesin complex (GO:0005871);; Cellular Component: microtubule (GO:0005874);; Biological Process: microtubule-based movement (GO:0007018);; Biological Process: mitotic spindle organization (GO:0007052);; Molecular Function: microtubule binding (GO:0008017);; Molecular F…	K18806|3.3e-86|mis:MICPUN_63076|K18806 kinesin family member 7 | (RefSeq) predicted protein	--	[Z]	Cytoskeleton	Kinesin motor domain	Kinesin-like protein KIN-4A OS=Oryza sativa subsp. japonica OX=39947 GN=KIN4A PE=1 SV=1	Z	Cytoskeleton	kinesin-like protein KIN-4A isoform X2 [Elaeis guineensis]
COCN_GLEAN_10005907	XERICO	857	396	504	262	114	295	55.854	26.3237	33.2365	17.7619	7.4636	18.4051	0.00180874	0.993484	up	--	--	Cellular Component: integral component of membrane (GO:0016021);; Biological Process: protein ubiquitination (GO:0016567);; Molecular Function: ubiquitin protein ligase activity (GO:0061630);;	K16282|2.6e-86|egu:105058690|K16282 E3 ubiquitin-protein ligase RHA2 [EC:2.3.2.27] | (RefSeq) E3 ubiquitin-protein ligase RHA2A-like	--	[O]	Posttranslational modification, protein turnover, chaperones	Ring finger domain	Probable E3 ubiquitin-protein ligase XERICO OS=Arabidopsis thaliana OX=3702 GN=XERICO PE=1 SV=1	O	Posttranslational modification, protein turnover, chaperones	E3 ubiquitin-protein ligase RHA2A [Elaeis guineensis]
CUFF29.147.2	ACR10	204	136	108	40	70	70	5.30208	3.60197	2.8537	1.06514	1.81758	1.73093	0.00108533	0.991663	up	--	--	--	--	--	--	--	ACT domain	ACT domain-containing protein ACR10 OS=Arabidopsis thaliana OX=3702 GN=ACR10 PE=2 SV=1	S	Function unknown	ACT domain-containing protein ACR10-like [Phoenix dactylifera]
CUFF19.161.1	LOC105040180	810	1093	1035	291	405	591	49.2588	67.9101	63.8152	18.4437	24.75	34.4012	0.000110444	0.989139	up	--	--	--	--	--	[K]	Transcription	--	--	S	Function unknown	uncharacterized protein LOC105040180 [Elaeis guineensis]
COCN_GLEAN_10004348	At3g03770	437	21	51	30	37	11	5.61167	0.274728	0.663608	0.395229	0.476605	0.128661	0.00578608	0.987841	up	--	--	Molecular Function: protein kinase activity (GO:0004672);; Molecular Function: ATP binding (GO:0005524);; Cellular Component: plasma membrane (GO:0005886);; Cellular Component: plasmodesma (GO:0009506);; Cellular Component: integral component of membrane (GO:0016021);; Biological Process: protein autophosphorylation (GO:0046777);;	K13435|5.5e-31|sly:101268866|K13435 serine/threonine-protein kinase Pto | (RefSeq) Pto; serine/threonine protein kinase Pto	Plant-pathogen interaction (ko04626)	--	--	Protein tyrosine and serine/threonine kinase	Probable inactive leucine-rich repeat receptor-like protein kinase At3g03770 OS=Arabidopsis thaliana OX=3702 GN=At3g03770 PE=1 SV=1	T	Signal transduction mechanisms	probable inactive leucine-rich repeat receptor-like protein kinase At3g03770 [Elaeis guineensis]
COCN_GLEAN_10022441	LOC105051603	269	59	46	28	12	50	9.01135	1.99663	1.53056	0.963311	0.378733	1.60264	0.00726963	0.981049	up	--	--	--	--	--	--	--	--	--	--	--	uncharacterized protein LOC105051603, partial [Elaeis guineensis]
Cocos_nucifera_newGene_1502	LOC109506019	187	73	55	38	34	36	3.14161	1.23653	0.913715	0.651511	0.56244	0.577807	0.00470068	0.979081	up	--	--	Molecular Function: nucleic acid binding (GO:0003676);; Molecular Function: zinc ion binding (GO:0008270);; Biological Process: DNA integration (GO:0015074);;	K03715|6.2e-10|pda:103707463|K03715 1,2-diacylglycerol 3-beta-galactosyltransferase [EC:2.4.1.46] | (RefSeq) probable monogalactosyldiacylglycerol synthase 1, chloroplastic	Glycerolipid metabolism (ko00561)	--	--	gag-polypeptide of LTR copia-type	--	K	Transcription	uncharacterized protein LOC109506019 [Elaeis guineensis]
COCN_GLEAN_10002586	At5g42350	404	363	304	203	100	149	7.30144	6.68861	5.5543	3.82776	1.81275	2.5683	0.000446396	0.977357	up	--	--	Cellular Component: SCF ubiquitin ligase complex (GO:0019005);;	--	--	--	--	Kelch motif	F-box/kelch-repeat protein At5g42350 OS=Arabidopsis thaliana OX=3702 GN=At5g42350 PE=2 SV=1	S	Function unknown	F-box/kelch-repeat protein At5g42350 [Elaeis guineensis]
COCN_GLEAN_10021826	LOC103704701	5224	4274	5018	1831	1860	2948	241.531	201.736	234.977	88.2965	86.4466	130.416	1.17913e-05	0.973812	up	--	--	--	--	--	--	--	PLATZ transcription factor	--	S	Function unknown	uncharacterized protein LOC103704701 [Phoenix dactylifera]
COCN_GLEAN_10014043	PPCK2	269	117	157	41	70	99	10.2441	4.5493	6.04662	1.60441	2.65617	3.60719	0.00267591	0.972663	up	[R]	General function prediction only	Molecular Function: calmodulin binding (GO:0005516);; Molecular Function: ATP binding (GO:0005524);; Cellular Component: nucleus (GO:0005634);; Cellular Component: cytoplasm (GO:0005737);; Molecular Function: calcium-dependent protein serine/threonine kinase activity (GO:0009931);; Biological Process: peptidyl-serine phosphorylation (GO:0018105);; Biological Process: intracellular signal transduc…	K08794|9.3e-132|pda:103708439|K08794 calcium/calmodulin-dependent protein kinase I [EC:2.7.11.17] | (RefSeq) phosphoenolpyruvate carboxylase kinase 2-like	--	[T]	Signal transduction mechanisms	Protein kinase domain	Phosphoenolpyruvate carboxylase kinase 2 OS=Arabidopsis thaliana OX=3702 GN=PPCK2 PE=1 SV=2	T	Signal transduction mechanisms	LOW QUALITY PROTEIN: phosphoenolpyruvate carboxylase kinase 2-like [Elaeis guineensis]
COCN_GLEAN_10010308	MYB1	789	541	977	295	409	320	36.3122	25.4081	45.5252	14.1405	18.9101	14.0849	9.61746e-05	0.972008	up	--	--	Molecular Function: transcription regulatory region sequence-specific DNA binding (GO:0000976);; Molecular Function: transcription factor activity, sequence-specific DNA binding (GO:0003700);; Cellular Component: nucleus (GO:0005634);; Biological Process: cell differentiation (GO:0030154);; Molecular Function: sequence-specific DNA binding (GO:0043565);;	K09422|4.4e-127|egu:105055088|K09422 transcription factor MYB, plant | (RefSeq) myb-related protein Hv1-like	--	[K]	Transcription	Myb-like DNA-binding domain	Myb-related protein Hv1 OS=Hordeum vulgare OX=4513 GN=MYB1 PE=2 SV=1	--	--	myb-related protein Hv1 [Elaeis guineensis]
COCN_GLEAN_10024671	LECRK41	68	24	72	25	13	8	1.10258	0.389434	1.1817	0.421474	0.211042	0.12178	0.00742408	0.97141	up	--		Biological Process: defense response to oomycetes (GO:0002229);; Molecular Function: transmembrane receptor protein serine/threonine kinase activity (GO:0004675);; Molecular Function: ATP binding (GO:0005524);; Cellular Component: plasma membrane (GO:0005886);; Biological Process: defense response (GO:0006952);; Cellular Component: integral component of membrane (GO:0016021);; Molecular Function:…	K01176|6.6e-72|sbi:8065370|K01176 alpha-amylase [EC:3.2.1.1] | (RefSeq) alpha-amylase isozyme 2A	Starch and sucrose metabolism (ko00500)	--	--	Legume lectin domain	L-type lectin-domain containing receptor kinase IV.1 OS=Arabidopsis thaliana OX=3702 GN=LECRK41 PE=2 SV=1	T	Signal transduction mechanisms	L-type lectin-domain containing receptor kinase IV.1 isoform X1 [Elaeis guineensis]
CUFF16.28.1	SMXL3	40	32	50	14	14	16	0.516003	0.419732	0.658212	0.180903	0.173781	0.196592	0.0044355	0.96674	up	[O]	Posttranslational modification, protein turnover, chaperones	Biological Process: response to reactive oxygen species (GO:0000302);; Cellular Component: cellular_component (GO:0005575);; Cellular Component: intracellular (GO:0005622);; Cellular Component: cell (GO:0005623);; Cellular Component: cytoplasm (GO:0005737);; Biological Process: regulation of translation (GO:0006417);; Biological Process: response to stress (GO:0006950);; Biological Process: respo…	K03695|4.3e-20|vvi:100232966|K03695 ATP-dependent Clp protease ATP-binding subunit ClpB | (RefSeq) HSP101; heat shock protein 101	--	[O]	Posttranslational modification, protein turnover, chaperones	Clp amino terminal domain, pathogenicity island component	Protein SMAX1-LIKE 3 OS=Arabidopsis thaliana OX=3702 GN=SMXL3 PE=2 SV=1	O	Posttranslational modification, protein turnover, chaperones	protein SMAX1-LIKE 3 isoform X1 [Elaeis guineensis]
COCN_GLEAN_10000144	VPD	37	36	50	13	16	16	0.866825	0.868771	1.20083	0.310768	0.364717	0.342662	0.00428739	0.964457	up	[R]	General function prediction only	Molecular Function: catalytic activity (GO:0003824);; Cellular Component: vacuole (GO:0005773);;	K01513|4.9e-183|nnu:104600744|K01513 ectonucleotide pyrophosphatase/phosphodiesterase family member 1/3 [EC:3.1.4.1 3.6.1.9] | (RefSeq) ectonucleotide pyrophosphatase/phosphodiesterase family member 3	Purine metabolism (ko00230);; Pyrimidine metabolism (ko00240);; Starch and sucrose metabolism (ko00500);; Riboflavin metabolism (ko00740);; Nicotinate and nicotinamide metabolism (ko00760);; Pantothenate and CoA biosynthesis (ko00770)	[R]	General function prediction only	Type I phosphodiesterase / nucleotide pyrophosphatase	--	K	Transcription	venom phosphodiesterase 2 [Elaeis guineensis]
COCN_GLEAN_10015092	CjBAp12	754	2315	726	285	305	762	98.3462	308.324	95.8943	38.7621	39.8828	95.113	0.00535929	0.963678	up	--	--	--	--	--	--	--	Lytic transglycolase	EG45-like domain containing protein OS=Citrus jambhiri OX=64884 GN=CjBAp12 PE=1 SV=1	S	Function unknown	EG45-like domain containing protein [Elaeis guineensis]
Cocos_nucifera_newGene_10427		357	482	388	152	235	167	3.02703	4.39014	3.38935	1.76787	2.05636	1.93877	7.52584e-05	0.963383	up	--	--	Cellular Component: integral component of membrane (GO:0016021);;	--	--	--	--	--	--	--	--	--
COCN_GLEAN_10007348	WD repeat and HMG-box DNA-binding protein 1	252	85	114	56	51	64	2.70971	0.928396	1.23745	0.625993	0.550879	0.652978	0.00352801	0.962135	up	--	--	Biological Process: mitotic cell cycle (GO:0000278);; Molecular Function: DNA binding (GO:0003677);; Molecular Function: chromatin binding (GO:0003682);; Biological Process: DNA-dependent DNA replication (GO:0006261);; Biological Process: DNA repair (GO:0006281);; Biological Process: cellular response to DNA damage stimulus (GO:0006974);; Cellular Component: replication fork protection complex (G…	K11274|0.0e+00|egu:105060289|K11274 chromosome transmission fidelity protein 4 | (RefSeq) WD repeat and HMG-box DNA-binding protein 1	--	[R]	General function prediction only	Minichromosome loss protein, Mcl1, middle region	--	S	Function unknown	WD repeat and HMG-box DNA-binding protein 1 [Elaeis guineensis]
CUFF17.34.1	HAK8	1389	298	301	259	215	189	19.5582	4.27693	4.28023	3.79178	3.03277	2.53596	0.00646025	0.959838	up	[P]	Inorganic ion transport and metabolism	Molecular Function: potassium ion transmembrane transporter activity (GO:0015079);; Cellular Component: integral component of membrane (GO:0016021);;	K03549|0.0e+00|egu:105044802|K03549 KUP system potassium uptake protein | (RefSeq) putative potassium transporter 8	--	--	--	K+ potassium transporter	Putative potassium transporter 8 OS=Oryza sativa subsp. japonica OX=39947 GN=HAK8 PE=3 SV=2	P	Inorganic ion transport and metabolism	putative potassium transporter 8 [Elaeis guineensis]
CUFF36.809.1	RR9	98	379	514	32	91	174	5.50023	21.8239	29.3666	1.85075	5.15267	9.39168	0.00820976	0.95796	up	[T]	Signal transduction mechanisms	Biological Process: phosphorelay signal transduction system (GO:0000160);;	K14492|9.1e-91|egu:105052748|K14492 two-component response regulator ARR-A family | (RefSeq) two-component response regulator ORR9	Plant hormone signal transduction (ko04075)	[K]	Transcription	Response regulator receiver domain	Two-component response regulator ORR9 OS=Oryza sativa subsp. indica OX=39946 GN=RR9 PE=2 SV=1	K	Transcription	two-component response regulator ORR9 [Elaeis guineensis]
COCN_GLEAN_10023262	BZIP44	44	26	43	11	11	17	3.09072	1.81683	3.09573	0.766928	0.782252	1.1416	0.00653738	0.951325	up	--	--	Molecular Function: transcription factor activity, sequence-specific DNA binding (GO:0003700);;	--	--	--	--	bZIP transcription factor	bZIP transcription factor 44 OS=Arabidopsis thaliana OX=3702 GN=BZIP44 PE=1 SV=1	K	Transcription	bZIP transcription factor 11 [Elaeis guineensis]
COCN_GLEAN_10001550	RLK5	906	228	431	242	127	209	10.5398	2.70733	5.07892	2.93269	1.48636	2.3234	0.00480244	0.951158	up	[M]	Cell wall/membrane/envelope biogenesis	Molecular Function: protein serine/threonine kinase activity (GO:0004674);; Molecular Function: ATP binding (GO:0005524);; Cellular Component: plasma membrane (GO:0005886);; Cellular Component: integral component of membrane (GO:0016021);;	K00924|6.2e-233|pda:103710231|K00924 kinase [EC:2.7.1.-] | (RefSeq) receptor-like protein kinase 5	--	--	--	Protein kinase domain	Receptor-like protein kinase 5 OS=Arabidopsis thaliana OX=3702 GN=RLK5 PE=1 SV=1	T	Signal transduction mechanisms	receptor-like protein kinase HSL1 [Elaeis guineensis]
CUFF1.843.1	LOC105048066	92	22	96	13	34	10	5.45313	1.33251	5.77675	0.760738	2.01723	0.567202	0.00927871	0.949351	up	--	--	--	--	--	--	--	Protein of unknown function (DUF1677)	--	S	Function unknown	uncharacterized protein LOC105048066 [Elaeis guineensis]
COCN_GLEAN_10021829	Os04g0590900	117	157	58	47	20	51	3.43666	4.70227	1.70743	1.43322	0.573229	1.42418	0.00610259	0.949338	up	--	--	Cellular Component: integral component of membrane (GO:0016021);; Biological Process: protein ubiquitination (GO:0016567);;	K19041|5.9e-54|cmos:111459995|K19041 E3 ubiquitin-protein ligase RNF38/44 [EC:2.3.2.27] | (RefSeq) RING-H2 finger protein ATL52-like	--	[O]	Posttranslational modification, protein turnover, chaperones	Ring finger domain	E3 ubiquitin-protein ligase Os04g0590900 OS=Oryza sativa subsp. japonica OX=39947 GN=Os04g0590900 PE=2 SV=2	O	Posttranslational modification, protein turnover, chaperones	E3 ubiquitin-protein ligase Os04g0590900 [Elaeis guineensis]
COCN_GLEAN_10018946	MYB1	239	55	151	43	67	49	11.0363	2.58741	7.04128	2.05285	3.11271	2.14782	0.00634166	0.94441	up	--	--	Molecular Function: DNA binding (GO:0003677);; Cellular Component: nucleus (GO:0005634);;	K09422|1.5e-132|egu:105044046|K09422 transcription factor MYB, plant | (RefSeq) myb-related protein 308-like	--	[K]	Transcription	Myb-like DNA-binding domain	Myb-related protein Hv1 OS=Hordeum vulgare OX=4513 GN=MYB1 PE=2 SV=1	--	--	myb-related protein 308 [Elaeis guineensis]
COCN_GLEAN_10012822	ERF4	31881	13347	17125	7415	7613	11864	1397.46	597.305	760.266	338.991	335.503	497.568	0.00105035	0.943696	up	--	--	Molecular Function: DNA binding (GO:0003677);; Molecular Function: transcription factor activity, sequence-specific DNA binding (GO:0003700);; Cellular Component: nucleus (GO:0005634);;	K09286|1.1e-96|egu:105050553|K09286 EREBP-like factor | (RefSeq) ethylene-responsive transcription factor 9	--	--	--	AP2 domain	Ethylene-responsive transcription factor 4 OS=Nicotiana sylvestris OX=4096 GN=ERF4 PE=2 SV=1	K	Transcription	ethylene-responsive transcription factor 9 [Elaeis guineensis]
COCN_GLEAN_10010003	LOC105032965	377	71	211	88	82	58	27.5223	5.22289	15.5964	6.6653	5.97682	3.9854	0.00701163	0.943351	up	--	--	Cellular Component: integral component of membrane (GO:0016021);;	--	--	--	--	--	--	--	--	uncharacterized protein LOC105032965 [Elaeis guineensis]
COCN_GLEAN_10002393	At3g61590	226	32	50	32	28	23	6.14048	0.881771	1.35301	0.896981	0.744944	0.59114	0.00983473	0.942496	up	--	--	Molecular Function: molecular_function (GO:0003674);; Molecular Function: catalytic activity (GO:0003824);; Molecular Function: ubiquitin-protein transferase activity (GO:0004842);; Molecular Function: protein binding (GO:0005515);; Biological Process: cellular protein modification process (GO:0006464);; Biological Process: nitrogen compound metabolic process (GO:0006807);; Biological Process: mu…	--	--	--	--	F-box domain	F-box/kelch-repeat protein At3g61590 OS=Arabidopsis thaliana OX=3702 GN=At3g61590 PE=1 SV=1	S	Function unknown	F-box/kelch-repeat protein At3g61590 isoform X2 [Elaeis guineensis]
COCN_GLEAN_10011318	NPR5	94	167	118	11	14	82	1.9981	3.64405	2.54903	0.232017	0.289518	1.66702	0.00990638	0.940999	up	--	--	Cellular Component: nucleus (GO:0005634);; Biological Process: induced systemic resistance, jasmonic acid mediated signaling pathway (GO:0009864);;	K14508|3.3e-265|egu:105057644|K14508 regulatory protein NPR1 | (RefSeq) BTB/POZ domain and ankyrin repeat-containing protein NPR5-like	Plant hormone signal transduction (ko04075)	[R]	General function prediction only	BTB/POZ domain	BTB/POZ domain and ankyrin repeat-containing protein NPR5 OS=Oryza sativa subsp. japonica OX=39947 GN=NPR5 PE=1 SV=1	S	Function unknown	BTB/POZ domain and ankyrin repeat-containing protein NPR5 [Elaeis guineensis]
COCN_GLEAN_10012488	ERF1B	192	88	114	46	42	72	9.13698	4.25528	5.46783	2.23658	1.96701	3.26386	0.00310484	0.937507	up	--	--	Molecular Function: DNA binding (GO:0003677);; Molecular Function: transcription factor activity, sequence-specific DNA binding (GO:0003700);; Cellular Component: nucleus (GO:0005634);;	K14516|1.0e-109|egu:105043078|K14516 ethylene-responsive transcription factor 1 | (RefSeq) ethylene-responsive transcription factor 1B-like	MAPK signaling pathway - plant (ko04016);; Plant hormone signal transduction (ko04075)	--	--	AP2 domain	Ethylene-responsive transcription factor 1B OS=Arabidopsis thaliana OX=3702 GN=ERF1B PE=1 SV=2	K	Transcription	ethylene-responsive transcription factor 1B-like [Elaeis guineensis]
COCN_GLEAN_10011456	CAF1-11	27301	11101	25786	8188	9967	10111	1080.06	448.375	1033.2	337.817	396.432	382.712	0.000819525	0.933093	up	--	--	Molecular Function: nucleic acid binding (GO:0003676);; Molecular Function: poly(A)-specific ribonuclease activity (GO:0004535);; Cellular Component: CCR4-NOT complex (GO:0030014);;	K12581|1.5e-155|egu:105033956|K12581 CCR4-NOT transcription complex subunit 7/8 | (RefSeq) probable CCR4-associated factor 1 homolog 11	RNA degradation (ko03018)	[A]	RNA processing and modification	CAF1 family ribonuclease	Probable CCR4-associated factor 1 homolog 11 OS=Arabidopsis thaliana OX=3702 GN=CAF1-11 PE=2 SV=1	A	RNA processing and modification	probable CCR4-associated factor 1 homolog 11 [Elaeis guineensis]
COCN_GLEAN_10023504	PP2C6	2011	4570	1414	1102	800	1347	67.3939	156.358	47.9788	38.518	26.9292	43.1675	0.00362316	0.931521	up	--	--	Molecular Function: protein serine/threonine phosphatase activity (GO:0004722);; Molecular Function: magnesium-dependent protein serine/threonine phosphatase activity (GO:0004724);; Molecular Function: metal ion binding (GO:0046872);;	K01102|3.4e-178|pda:103706632|K01102 pyruvate dehydrogenase phosphatase [EC:3.1.3.43] | (RefSeq) probable protein phosphatase 2C 38	--	[T]	Signal transduction mechanisms	Protein phosphatase 2C	Probable protein phosphatase 2C 48 OS=Arabidopsis thaliana OX=3702 GN=PP2C6 PE=2 SV=1	T	Signal transduction mechanisms	probable protein phosphatase 2C 38 [Elaeis guineensis]
CUFF32.3.1	Os05g0457200	4100	1428	1398	789	651	1309	112.038	39.8199	38.68	22.4626	17.8872	34.2246	0.00451293	0.929501	up	[T]	Signal transduction mechanisms	Molecular Function: protein serine/threonine phosphatase activity (GO:0004722);; Molecular Function: magnesium-dependent protein serine/threonine phosphatase activity (GO:0004724);; Cellular Component: nucleus (GO:0005634);; Cellular Component: cytosol (GO:0005829);; Molecular Function: metal ion binding (GO:0046872);;	K14497|1.2e-201|egu:105056896|K14497 protein phosphatase 2C [EC:3.1.3.16] | (RefSeq) probable protein phosphatase 2C 24	MAPK signaling pathway - plant (ko04016);; Plant hormone signal transduction (ko04075)	[T]	Signal transduction mechanisms	Protein phosphatase 2C	Probable protein phosphatase 2C 49 OS=Oryza sativa subsp. japonica OX=39947 GN=Os05g0457200 PE=3 SV=1	T	Signal transduction mechanisms	probable protein phosphatase 2C 24 [Elaeis guineensis]
COCN_GLEAN_10010899	SKIP20	79	102	157	27	42	66	2.24528	2.96491	4.54617	0.779534	1.19721	1.78436	0.00450857	0.928606	up	--	--	Cellular Component: cytosol (GO:0005829);; Biological Process: regulation of phenylpropanoid metabolic process (GO:2000762);;	--	--	[R]	General function prediction only	Kelch motif	F-box/kelch-repeat protein SKIP20 OS=Arabidopsis thaliana OX=3702 GN=SKIP20 PE=1 SV=1	S	Function unknown	LOW QUALITY PROTEIN: F-box/kelch-repeat protein SKIP20-like [Phoenix dactylifera]
CUFF18.380.1	LOC105046974	117	68	46	19	22	43	5.16958	3.05522	2.04175	0.862339	0.943275	1.7956	0.00752195	0.927895	up	--	--	Cellular Component: integral component of membrane (GO:0016021);;	--	--	--	--	--	--	--	--	uncharacterized protein LOC105046974 [Elaeis guineensis]
COCN_GLEAN_10005930	B296_00045995	39	53	32	20	14	9	6.00823	8.34163	4.99824	3.12627	2.16538	1.28484	0.00880064	0.923015	up	--	--	--	--	--	--	--	Wound-induced protein	--	--	--	hypothetical protein B296_00045995 [Ensete ventricosum]
COCN_GLEAN_10006114	ERF1B	2420	3859	2012	1104	1268	1457	116.273	189.368	97.9381	55.2944	61.2534	67.0002	0.000286244	0.922709	up	--	--	Molecular Function: DNA binding (GO:0003677);; Molecular Function: transcription factor activity, sequence-specific DNA binding (GO:0003700);; Cellular Component: nucleus (GO:0005634);;	K14516|9.4e-103|egu:105031973|K14516 ethylene-responsive transcription factor 1 | (RefSeq) ethylene-responsive transcription factor 1B-like	MAPK signaling pathway - plant (ko04016);; Plant hormone signal transduction (ko04075)	--	--	AP2 domain	Ethylene-responsive transcription factor 1B OS=Arabidopsis thaliana OX=3702 GN=ERF1B PE=1 SV=2	K	Transcription	ethylene-responsive transcription factor 1B [Elaeis guineensis]
COCN_GLEAN_10023544	CHS1	2020	396	649	372	493	205	56.3084	11.2464	18.3166	10.8048	13.8113	5.46364	0.0089175	0.921036	up	[Q]	Secondary metabolites biosynthesis, transport and catabolism	Biological Process: biosynthetic process (GO:0009058);; Molecular Function: transferase activity, transferring acyl groups other than amino-acyl groups (GO:0016747);;	K00660|3.6e-219|pda:103712379|K00660 chalcone synthase [EC:2.3.1.74] | (RefSeq) chalcone synthase 1	Flavonoid biosynthesis (ko00941);; Circadian rhythm - plant (ko04712)	--	--	Chalcone and stilbene synthases, N-terminal domain	Chalcone synthase 1 OS=Oryza sativa subsp. japonica OX=39947 GN=CHS1 PE=2 SV=1	H	Coenzyme transport and metabolism	chalcone synthase 1 [Phoenix dactylifera]
COCN_GLEAN_10000605	At2g19130	169	55	100	26	57	38	2.40113	0.793382	1.43221	0.381287	0.802954	0.50893	0.00731242	0.920774	up	--		Molecular Function: protein serine/threonine kinase activity (GO:0004674);; Molecular Function: ATP binding (GO:0005524);; Molecular Function: carbohydrate binding (GO:0030246);; Biological Process: recognition of pollen (GO:0048544);;	K01180|2.0e-56|cmax:111487562|K01180 endo-1,3(4)-beta-glucanase [EC:3.2.1.6] | (RefSeq) uncharacterized protein LOC111487562	--	--	--	Protein kinase domain	G-type lectin S-receptor-like serine/threonine-protein kinase At2g19130 OS=Arabidopsis thaliana OX=3702 GN=At2g19130 PE=2 SV=1	T	Signal transduction mechanisms	G-type lectin S-receptor-like serine/threonine-protein kinase At2g19130 [Elaeis guineensis]
Cocos_nucifera_newGene_13457	extensin-2	263	57	187	33	87	56	6.7624	1.48288	4.88011	0.874216	2.24445	1.37536	0.00932438	0.92041	up	--	--	--	--	--	--	--	--	--	--	--	extensin-2 [Elaeis guineensis]
COCN_GLEAN_10021941	At1g80440	333	644	670	81	143	391	10.0101	19.7909	20.4119	2.51935	4.32277	11.2357	0.00781493	0.920381	up	--	--	Molecular Function: protein binding (GO:0005515);;	--	--	[R]	General function prediction only	Kelch motif	F-box/kelch-repeat protein At1g80440 OS=Arabidopsis thaliana OX=3702 GN=At1g80440 PE=2 SV=1	S	Function unknown	F-box/kelch-repeat protein At1g80440 [Elaeis guineensis]
Cocos_nucifera_newGene_7718	PSK	47	59	58	19	22	27	2.56207	3.33661	3.23464	1.08245	1.18767	1.39264	0.00401857	0.913714	up	--	--	Cellular Component: extracellular region (GO:0005576);; Molecular Function: growth factor activity (GO:0008083);; Biological Process: cell proliferation (GO:0008283);;	--	--	--	--	Phytosulfokine precursor protein (PSK)	Phytosulfokines OS=Asparagus officinalis OX=4686 GN=PSK PE=1 SV=1	S	Function unknown	hypothetical protein GW17_00041617 [Ensete ventricosum]
COCN_GLEAN_10011074	LOC105046857	150	93	112	30	59	63	7.92694	4.98717	5.99601	1.65317	3.09329	3.17197	0.00306829	0.910784	up	--	--	--	--	--	--	--	Senescence regulator	--	S	Function unknown	uncharacterized protein LOC105046857 [Elaeis guineensis]
COCN_GLEAN_10020454	AS	621	813	586	229	144	483	13.8129	18.4693	13.2094	5.31466	3.21136	10.2865	0.00430172	0.902222	up	[E]	Amino acid transport and metabolism	Molecular Function: asparagine synthase (glutamine-hydrolyzing) activity (GO:0004066);; Molecular Function: ATP binding (GO:0005524);; Biological Process: asparagine biosynthetic process (GO:0006529);; Biological Process: glutamine metabolic process (GO:0006541);;	K01953|4.4e-275|egu:105045849|K01953 asparagine synthase (glutamine-hydrolysing) [EC:6.3.5.4] | (RefSeq) asparagine synthetase [glutamine-hydrolyzing]	Alanine, aspartate and glutamate metabolism (ko00250);; Biosynthesis of amino acids (ko01230)	[E]	Amino acid transport and metabolism	Asparagine synthase	Asparagine synthetase [glutamine-hydrolyzing] OS=Asparagus officinalis OX=4686 PE=2 SV=2	E	Amino acid transport and metabolism	asparagine synthetase [glutamine-hydrolyzing] [Elaeis guineensis]
COCN_GLEAN_10003791	WRKY70	8609	2986	3724	1332	2334	2814	507.204	179.595	222.196	81.8275	138.239	158.607	0.00460046	0.898819	up	--	--	Molecular Function: transcription factor activity, sequence-specific DNA binding (GO:0003700);; Cellular Component: nucleus (GO:0005634);; Molecular Function: sequence-specific DNA binding (GO:0043565);;	--	--	--	--	--	--	K	Transcription	WRKY DNA-binding transcription factor 70 [Elaeis guineensis]
COCN_GLEAN_10001361	At2g19810	3157	2492	1525	720	967	1543	99.3997	80.0954	48.6277	23.6284	30.6094	46.4614	0.00189136	0.898559	up	--	--	Molecular Function: metal ion binding (GO:0046872);;	K23048|9.1e-57|gmx:100786368|K23048 RING finger protein unkempt | (RefSeq) zinc finger CCCH domain-containing protein	--	[R]	General function prediction only	--	Zinc finger CCCH domain-containing protein 20 OS=Arabidopsis thaliana OX=3702 GN=At2g19810 PE=2 SV=1	S	Function unknown	zinc finger CCCH domain-containing protein 20 [Elaeis guineensis]
CUFF9.717.1	PCMP-E23	112	82	67	39	34	41	2.15475	1.60918	1.29783	0.779989	0.643739	0.752659	0.00290401	0.896477	up	--	--	Biological Process: RNA modification (GO:0009451);; Cellular Component: intracellular membrane-bounded organelle (GO:0043231);;	K19090|5.7e-109|fve:101300361|K19090 CRISPR-associated protein Cas5t | (RefSeq) putative pentatricopeptide repeat-containing protein At3g05240	--	[R]	General function prediction only	PPR repeat family	Pentatricopeptide repeat-containing protein At2g34400 OS=Arabidopsis thaliana OX=3702 GN=PCMP-E23 PE=3 SV=2	C	Energy production and conversion	pentatricopeptide repeat-containing protein At2g34400 [Elaeis guineensis]
COCN_GLEAN_10007178	NPF4.6	2261	4803	2501	1022	892	2194	48.7657	105.768	54.6273	22.9802	19.335	45.2711	0.00444651	0.89479	up	--	--	Molecular Function: peptide:proton symporter activity (GO:0015333);; Cellular Component: integral component of membrane (GO:0016021);; Molecular Function: oligopeptide transmembrane transporter activity (GO:0035673);; Molecular Function: peptide transmembrane transporter activity (GO:1904680);;	K14638|2.7e-198|nsy:104230915|K14638 solute carrier family 15 (peptide/histidine transporter), member 3/4 | (RefSeq) protein NRT1/ PTR FAMILY 4.6-like	--	[E]	Amino acid transport and metabolism	POT family	Protein NRT1/ PTR FAMILY 4.6 OS=Arabidopsis thaliana OX=3702 GN=NPF4.6 PE=1 SV=1	E	Amino acid transport and metabolism	protein NRT1/ PTR FAMILY 4.6 isoform X2 [Elaeis guineensis]
COCN_GLEAN_10007189	COR2	146	130	98	61	42	65	5.02482	4.54835	3.40003	2.18569	1.44016	2.14237	0.00188422	0.893213	up	[Q]	Secondary metabolites biosynthesis, transport and catabolism	Molecular Function: alditol:NADP+ 1-oxidoreductase activity (GO:0004032);; Cellular Component: cytosol (GO:0005829);; Molecular Function: alcohol dehydrogenase (NADP+) activity (GO:0008106);; Molecular Function: oxidoreductase activity (GO:0016491);;	K22374|4.6e-164|egu:105041916|K22374 3''-deamino-3''-oxonicotianamine reductase [EC:1.1.1.285] | (RefSeq) non-functional NADPH-dependent codeinone reductase 2	--	[R]	General function prediction only	Aldo/keto reductase family	Non-functional NADPH-dependent codeinone reductase 2 OS=Papaver somniferum OX=3469 GN=COR2 PE=1 SV=1	S	Function unknown	non-functional NADPH-dependent codeinone reductase 2 [Elaeis guineensis]
COCN_GLEAN_10013250	OFUT7	1235	500	695	442	320	306	26.9053	11.1108	15.3166	10.0288	7.00287	6.36235	0.00254361	0.893073	up	--	--	Cellular Component: cytoplasm (GO:0005737);; Biological Process: fucose metabolic process (GO:0006004);; Molecular Function: transferase activity, transferring glycosyl groups (GO:0016757);;	K23280|9.3e-111|osa:4325193|K23280 rhamnogalacturonan I rhamnosyltransferase [EC:2.4.1.351] | (RefSeq) uncharacterized protein At1g04910	--	--	--	GDP-fucose protein O-fucosyltransferase	O-fucosyltransferase 7 OS=Arabidopsis thaliana OX=3702 GN=OFUT7 PE=2 SV=1	G	Carbohydrate transport and metabolism	O-fucosyltransferase 7 isoform X1 [Elaeis guineensis]
COCN_GLEAN_10000468	ATL80	206	143	366	80	95	133	12.2292	8.64936	22.0763	4.93797	5.63251	7.52255	0.00409504	0.891881	up	--	--	Cellular Component: integral component of membrane (GO:0016021);;	K19040|3.0e-27|dcr:108212992|K19040 E3 ubiquitin-protein ligase ATL10/75/76/77/78 [EC:2.3.2.27] | (RefSeq) RING-H2 finger protein ATL78-like	--	[O]	Posttranslational modification, protein turnover, chaperones	Ring finger domain	RING-H2 finger protein ATL80 OS=Arabidopsis thaliana OX=3702 GN=ATL80 PE=2 SV=1	O	Posttranslational modification, protein turnover, chaperones	probable E3 ubiquitin-protein ligase ATL44 [Elaeis guineensis]
CUFF36.508.1	LOC105060952	187	82	103	35	78	34	9.08968	4.03092	5.0671	1.77762	3.79095	1.54812	0.00855081	0.889175	up	--	--	Cellular Component: histone deacetylase complex (GO:0000118);; Molecular Function: transcription cofactor activity (GO:0003712);; Biological Process: regulation of transcription, DNA-templated (GO:0006355);;	--	--	--	--	Sin3 binding region of histone deacetylase complex subunit SAP30	--	S	Function unknown	uncharacterized protein LOC105060952 [Elaeis guineensis]
COCN_GLEAN_10019927	DOF4	603	466	439	139	149	373	21.0323	16.5928	15.489	5.03198	5.22376	12.4245	0.00394215	0.888037	up	--	--	Molecular Function: DNA binding (GO:0003677);; Cellular Component: nucleus (GO:0005634);; Biological Process: regulation of transcription, DNA-templated (GO:0006355);;	K20043|1.7e-25|aip:107640400|K20043 clathrin coat assembly protein AP180 | (RefSeq) putative clathrin assembly protein At5g35200	--	--	--	Dof domain, zinc finger	Dof zinc finger protein 4 OS=Oryza sativa subsp. japonica OX=39947 GN=DOF4 PE=2 SV=1	K	Transcription	dof zinc finger protein 4-like [Phoenix dactylifera]
COCN_GLEAN_10021973	LOC105040205	211	226	102	85	78	74	19.5275	21.3515	9.50132	8.17192	7.26649	6.55192	0.00328263	0.887779	up	--	--	--	--	--	--	--	--	--	--	--	uncharacterized protein LOC105040205 [Elaeis guineensis]
COCN_GLEAN_10013555	LOC109505724	58	87	116	25	31	52	9.41682	14.5041	19.1876	4.14313	4.97414	8.0138	0.00698501	0.885636	up	--	--	--	--	--	--	--	--	--	--	--	LOW QUALITY PROTEIN: uncharacterized protein LOC109505724 [Elaeis guineensis]
COCN_GLEAN_10001809	TCX5	480	229	224	172	114	123	15.6915	7.6199	7.41927	5.84655	3.7175	3.82442	0.0040676	0.876393	up	--	--	Molecular Function: RNA polymerase II regulatory region sequence-specific DNA binding (GO:0000977);; Cellular Component: nucleus (GO:0005634);; Biological Process: regulation of transcription, DNA-templated (GO:0006355);;	--	--	[P]	Inorganic ion transport and metabolism	--	Protein tesmin/TSO1-like CXC 5 OS=Arabidopsis thaliana OX=3702 GN=TCX5 PE=1 SV=1	P	Inorganic ion transport and metabolism	protein tesmin/TSO1-like CXC 5 isoform X2 [Elaeis guineensis]
COCN_GLEAN_10020650	AXY4	422	293	294	201	107	156	10.5182	7.4498	7.41945	5.20768	2.66715	3.71473	0.00162611	0.876124	up	--	--	Cellular Component: Golgi apparatus (GO:0005794);; Biological Process: xyloglucan metabolic process (GO:0010411);; Cellular Component: integral component of membrane (GO:0016021);; Molecular Function: O-acetyltransferase activity (GO:0016413);;	K23877|1.4e-248|egu:105036778|K23877 xyloglucan O-acetyltransferase | (RefSeq) protein ALTERED XYLOGLUCAN 4-like isoform X1	--	--	--	GDSL/SGNH-like Acyl-Esterase family found in Pmr5 and Cas1p	Protein ALTERED XYLOGLUCAN 4 OS=Arabidopsis thaliana OX=3702 GN=AXY4 PE=1 SV=1	S	Function unknown	protein ALTERED XYLOGLUCAN 4 isoform X2 [Elaeis guineensis]
COCN_GLEAN_10015319	LOC105039072	258	171	186	109	91	91	12.9029	8.70642	9.41209	5.68145	4.53411	4.33622	0.000705418	0.875442	up	--	--	--	--	--	--	--	--	--	--	--	uncharacterized protein LOC105039072 [Elaeis guineensis]
COCN_GLEAN_10012361	CDKF-1	358	415	238	210	94	143	9.43933	11.1813	6.34101	5.7782	2.48722	3.61154	0.00402483	0.87188	up	[T]	Signal transduction mechanisms	Molecular Function: cyclin-dependent protein serine/threonine kinase activity (GO:0004693);; Molecular Function: ATP binding (GO:0005524);; Cellular Component: nucleus (GO:0005634);; Cellular Component: cytoplasm (GO:0005737);; Biological Process: protein phosphorylation (GO:0006468);; Molecular Function: RNA polymerase II carboxy-terminal domain kinase activity (GO:0008353);; Biological Process:…	K08817|1.9e-24|cvr:CHLNCDRAFT_135760|K08817 cell cycle related kinase [EC:2.7.11.22] | (RefSeq) hypothetical protein	--	[R]	General function prediction only	Protein kinase domain	Cyclin-dependent kinase F-1 OS=Arabidopsis thaliana OX=3702 GN=CDKF-1 PE=1 SV=1	T	Signal transduction mechanisms	cyclin-dependent kinase F-1-like [Phoenix dactylifera]
CUFF31.669.1	HAT22	392	643	814	303	322	240	12.5698	21.0866	26.4889	10.1332	10.3934	7.37241	0.00139715	0.870102	up	--	--	Cellular Component: nucleus (GO:0005634);; Biological Process: regulation of transcription, DNA-templated (GO:0006355);; Molecular Function: sequence-specific DNA binding (GO:0043565);;	K09338|2.8e-135|egu:105055890|K09338 homeobox-leucine zipper protein | (RefSeq) homeobox-leucine zipper protein HOX19	--	[K]	Transcription	Homeodomain	Homeobox-leucine zipper protein HAT22 OS=Arabidopsis thaliana OX=3702 GN=HAT22 PE=1 SV=1	K	Transcription	homeobox-leucine zipper protein HOX19 [Elaeis guineensis]
COCN_GLEAN_10000920	LOC105041848	3578	3953	3468	1399	1857	2271	147.399	166.251	144.683	60.1109	76.8841	89.4892	2.62625e-05	0.869354	up	--	--	--	--	--	[K]	Transcription	--	--	K	Transcription	uncharacterized protein LOC105041848 [Elaeis guineensis]
COCN_GLEAN_10012123	CYP71A1	988	423	1007	279	308	501	35.2672	15.3853	36.3867	10.3706	11.0291	17.1019	0.00388609	0.868191	up	[QV]	Secondary metabolites biosynthesis, transport and catabolism;; Defense mechanisms	Molecular Function: iron ion binding (GO:0005506);; Cellular Component: membrane (GO:0016020);; Molecular Function: oxidoreductase activity, acting on paired donors, with incorporation or reduction of molecular oxygen, NAD(P)H as one donor, and incorporation of one atom of oxygen (GO:0016709);; Molecular Function: heme binding (GO:0020037);; Biological Process: defense response to other organism …	K20617|4.0e-141|egu:105038724|K20617 cytochrome P450 family 71 subfamily A | (RefSeq) cytochrome P450 71A9-like	--	[Q]	Secondary metabolites biosynthesis, transport and catabolism	Cytochrome P450	Cytochrome P450 71A1 OS=Persea americana OX=3435 GN=CYP71A1 PE=1 SV=2	Q	Secondary metabolites biosynthesis, transport and catabolism	cytochrome P450 71A1 [Elaeis guineensis]
Cocos_nucifera_newGene_5415	LOC110617365	289	265	283	119	129	168	1.78103	1.6641	1.76472	0.761136	0.799877	0.996345	9.63216e-05	0.865027	up	--	--	--	--	--	--	--	--	--	--	--	uncharacterized protein LOC110617365 [Manihot esculenta]
COCN_GLEAN_10023070	CRLK1	73	57	47	31	22	22	1.86673	1.48834	1.20067	0.805776	0.561728	0.533418	0.00770443	0.863488	up	[M]	Cell wall/membrane/envelope biogenesis	Molecular Function: protein kinase activity (GO:0004672);; Molecular Function: ATP binding (GO:0005524);; Cellular Component: integral component of membrane (GO:0016021);;	K01180|1.6e-58|cmax:111487562|K01180 endo-1,3(4)-beta-glucanase [EC:3.2.1.6] | (RefSeq) uncharacterized protein LOC111487562	--	[T]	Signal transduction mechanisms	Protein tyrosine and serine/threonine kinase	Calcium/calmodulin-regulated receptor-like kinase 1 OS=Arabidopsis thaliana OX=3702 GN=CRLK1 PE=1 SV=1	T	Signal transduction mechanisms	calcium/calmodulin-regulated receptor-like kinase 1 isoform X4 [Elaeis guineensis]
COCN_GLEAN_10008021	DOF1.4	1971	931	1012	718	470	613	73.1893	35.283	38.0499	27.8092	17.5307	21.787	0.00252244	0.862937	up	--	--	Molecular Function: DNA binding (GO:0003677);; Cellular Component: nucleus (GO:0005634);; Biological Process: regulation of transcription, DNA-templated (GO:0006355);;	K20043|1.2e-20|aip:107640400|K20043 clathrin coat assembly protein AP180 | (RefSeq) putative clathrin assembly protein At5g35200	--	--	--	Dof domain, zinc finger	Dof zinc finger protein DOF1.4 OS=Arabidopsis thaliana OX=3702 GN=DOF1.4 PE=2 SV=1	B	Chromatin structure and dynamics	dof zinc finger protein 4 [Elaeis guineensis]
COCN_GLEAN_10008386	LHW	130	74	69	47	32	39	1.51763	0.883357	0.808783	0.565938	0.376164	0.434835	0.00683745	0.860453	up	--	--	Molecular Function: protein dimerization activity (GO:0046983);;	--	--	--	--	bHLH-MYC and R2R3-MYB transcription factors N-terminal	Transcription factor LHW OS=Arabidopsis thaliana OX=3702 GN=LHW PE=1 SV=1	S	Function unknown	uncharacterized protein LOC105043446 [Elaeis guineensis]
CUFF24.574.1	LC6	432	550	919	125	333	372	50.2727	65.4595	108.427	15.1893	38.9345	41.4093	0.00733457	0.859504	up	--	--	Molecular Function: motor activity (GO:0003774);; Cellular Component: cytoplasm (GO:0005737);; Cellular Component: microtubule (GO:0005874);; Biological Process: microtubule-based process (GO:0007017);; Cellular Component: dynein complex (GO:0030286);;	K10418|2.6e-43|egu:105044220|K10418 dynein light chain LC8-type | (RefSeq) dynein light chain LC6, flagellar outer arm-like	--	[Z]	Cytoskeleton	Dynein light chain type 1	--	Z	Cytoskeleton	dynein light chain LC6, flagellar outer arm [Elaeis guineensis]
COCN_GLEAN_10009544	BRG3	4267	3979	4403	2600	1624	2029	122.404	116.529	127.923	77.7909	46.8209	55.6787	0.000121838	0.859278	up	--	--	--	K19042|2.3e-170|egu:105060348|K19042 E3 ubiquitin-protein ligase BOI and related proteins [EC:2.3.2.27] | (RefSeq) probable BOI-related E3 ubiquitin-protein ligase 3 isoform X1	--	[O]	Posttranslational modification, protein turnover, chaperones	Zinc finger, C3HC4 type (RING finger)	Probable BOI-related E3 ubiquitin-protein ligase 3 OS=Arabidopsis thaliana OX=3702 GN=BRG3 PE=1 SV=1	O	Posttranslational modification, protein turnover, chaperones	probable BOI-related E3 ubiquitin-protein ligase 3 isoform X1 [Elaeis guineensis]
COCN_GLEAN_10014196	3MAT	211	119	121	80	45	75	5.15253	2.95335	2.97379	2.0269	1.08953	1.7354	0.00531294	0.858974	up	--	--	Molecular Function: transferase activity, transferring acyl groups other than amino-acyl groups (GO:0016747);;	K13264|4.9e-79|lja:Lj2g3v1090790.1|K13264 isoflavone 7-O-glucoside-6''-O-malonyltransferase [EC:2.3.1.115] | (RefSeq) Lj2g3v1090790.1; -	Isoflavonoid biosynthesis (ko00943);; Flavone and flavonol biosynthesis (ko00944)	--	--	Transferase family	Malonyl-coenzyme A:anthocyanin 3-O-glucoside-6''-O-malonyltransferase OS=Dahlia pinnata OX=101596 GN=3MAT PE=1 SV=1	S	Function unknown	anthocyanin 5-aromatic acyltransferase [Elaeis guineensis]
CUFF46.363.1	Os03g0326500	636	349	343	191	148	275	25.5097	14.3032	13.9323	7.96004	5.97007	10.5579	0.00314565	0.857091	up	--	--	Molecular Function: molecular_function (GO:0003674);; Molecular Function: catalytic activity (GO:0003824);; Cellular Component: cellular_component (GO:0005575);; Cellular Component: intracellular (GO:0005622);; Cellular Component: cell (GO:0005623);; Cellular Component: cytoplasm (GO:0005737);; Biological Process: biological_process (GO:0008150);; Biological Process: metabolic process (GO:0008152…	K03671|7.2e-09|ppp:112292352|K03671 thioredoxin 1 | (RefSeq) thioredoxin F, chloroplastic-like	--	[O]	Posttranslational modification, protein turnover, chaperones	Thioredoxin	Thioredoxin-like 1-2, chloroplastic OS=Oryza sativa subsp. japonica OX=39947 GN=Os03g0326500 PE=2 SV=1	O	Posttranslational modification, protein turnover, chaperones	thioredoxin-like 1-2, chloroplastic [Elaeis guineensis]
COCN_GLEAN_10004572	MYB101	4724	3329	2509	1114	1937	2025	101.901	73.3185	54.8063	25.0497	41.9944	41.7881	0.00151362	0.854026	up	--	--	Molecular Function: transcription regulatory region sequence-specific DNA binding (GO:0000976);; Molecular Function: transcription factor activity, sequence-specific DNA binding (GO:0003700);; Cellular Component: nucleus (GO:0005634);; Biological Process: cell differentiation (GO:0030154);; Molecular Function: sequence-specific DNA binding (GO:0043565);;	K09422|1.1e-236|egu:105051089|K09422 transcription factor MYB, plant | (RefSeq) formin-like protein 5	--	[K]	Transcription	Myb-like DNA-binding domain	Transcription factor MYB101 OS=Arabidopsis thaliana OX=3702 GN=MYB101 PE=1 SV=1	--	--	transcription factor MYB97 [Elaeis guineensis]
COCN_GLEAN_10008023	ERF053	15118	6342	7416	3705	4055	5721	345.15	147.815	171.461	88.2192	93.0734	124.966	0.00318027	0.850659	up	--	--	Molecular Function: DNA binding (GO:0003677);; Molecular Function: transcription factor activity, sequence-specific DNA binding (GO:0003700);; Cellular Component: nucleus (GO:0005634);;	K09286|1.3e-61|sly:101264838|K09286 EREBP-like factor | (RefSeq) ethylene-responsive transcription factor ERF054	--	--	--	AP2 domain	Ethylene-responsive transcription factor ERF053 OS=Arabidopsis thaliana OX=3702 GN=ERF053 PE=1 SV=1	K	Transcription	ethylene-responsive transcription factor RAP2-4 [Elaeis guineensis]
Cocos_nucifera_newGene_13046	LOC115980751	72	57	64	33	25	29	1.00387	0.807028	0.913764	0.484266	0.341415	0.381821	0.00554137	0.847776	up	--	--	Molecular Function: nucleic acid binding (GO:0003676);; Molecular Function: RNA-DNA hybrid ribonuclease activity (GO:0004523);; Biological Process: DNA integration (GO:0015074);;	K07393|3.8e-71|soe:110775499|K07393 glutathionyl-hydroquinone reductase [EC:1.8.5.7] | (RefSeq) uncharacterized protein LOC110775499	--	[R]	General function prediction only	Reverse transcriptase (RNA-dependent DNA polymerase)	RNA-directed DNA polymerase homolog OS=Oenothera berteroana OX=3950 PE=4 SV=1	E	Amino acid transport and metabolism	uncharacterized protein LOC115980751 [Quercus lobata]
COCN_GLEAN_10022142	GW17_00044108	151	141	142	45	60	99	4.14755	3.95992	3.9569	1.28097	1.64821	2.59204	0.00352708	0.845358	up	--	--	--	--	--	--	--	--	--	--	--	hypothetical protein GW17_00044108 [Ensete ventricosum]
Cocos_nucifera_newGene_1186	RABE1A	215	113	139	74	87	52	8.00881	4.29822	5.20717	2.82951	3.2241	1.83694	0.00507062	0.844062	up	--	--	Molecular Function: GTPase activity (GO:0003924);; Molecular Function: GTP binding (GO:0005525);;	K07901|8.4e-07|sbi:110432910|K07901 Ras-related protein Rab-8A | (RefSeq) ras-related protein RABE1c-like isoform X1	Endocytosis (ko04144)	[TU]	Signal transduction mechanisms;; Intracellular trafficking, secretion, and vesicular transport	--	Ras-related protein RABE1a OS=Arabidopsis thaliana OX=3702 GN=RABE1A PE=1 SV=1	--	--	Ras-related protein Rab-8A [Salvia splendens]
COCN_GLEAN_10021198	CDF2	1471	1194	1682	855	639	688	31.404	26.0376	36.3751	19.0368	13.7054	14.0582	0.000131836	0.843203	up	--	--	Molecular Function: DNA binding (GO:0003677);; Molecular Function: transcription factor activity, sequence-specific DNA binding (GO:0003700);; Cellular Component: nucleus (GO:0005634);;	K16222|1.2e-49|eus:EUTSA_v10004655mg|K16222 Dof zinc finger protein DOF5.5 | (RefSeq) hypothetical protein	Circadian rhythm - plant (ko04712)	--	--	Dof domain, zinc finger	Cyclic dof factor 2 OS=Arabidopsis thaliana OX=3702 GN=CDF2 PE=1 SV=2	B	Chromatin structure and dynamics	cyclic dof factor 1 [Elaeis guineensis]
COCN_GLEAN_10011003	PHR1-LIKE 2	286	186	129	108	81	87	24.2943	16.1013	11.0888	9.50113	6.84844	7.02823	0.00485529	0.841521	up	--	--	Molecular Function: DNA binding (GO:0003677);; Cellular Component: nucleus (GO:0005634);;	--	--	--	--	--	--	K	Transcription	protein PHR1-LIKE 2 isoform X2 [Elaeis guineensis]
COCN_GLEAN_10021910	ERF5	1068	1690	3113	520	1083	1032	40.9095	66.1062	120.79	20.7696	41.6993	37.8317	0.00764287	0.840835	up	--	--	Molecular Function: DNA binding (GO:0003677);; Molecular Function: transcription factor activity, sequence-specific DNA binding (GO:0003700);; Cellular Component: nucleus (GO:0005634);;	K09286|1.8e-127|pda:103704662|K09286 EREBP-like factor | (RefSeq) ethylene-responsive transcription factor ERF105-like	--	--	--	AP2 domain	Ethylene-responsive transcription factor 5 OS=Nicotiana tabacum OX=4097 GN=ERF5 PE=2 SV=1	K	Transcription	ethylene-responsive transcription factor ERF105-like [Phoenix dactylifera]
COCN_GLEAN_10018592	LOC105048164	1484	1552	1459	929	644	698	97.9102	104.55	97.5364	63.9416	42.7161	44.0553	0.000102534	0.839496	up	--	--	--	--	--	--	--	--	--	--	--	uncharacterized protein LOC105048164 [Elaeis guineensis]
CUFF39.309.1	HOS3	112	153	177	53	53	99	4.02201	5.59729	6.43286	1.96166	1.87998	3.38812	0.00505369	0.83948	up	--	--	Molecular Function: fatty acid elongase activity (GO:0009922);; Biological Process: fatty acid elongation, saturated fatty acid (GO:0019367);; Biological Process: sphingolipid biosynthetic process (GO:0030148);; Cellular Component: integral component of endoplasmic reticulum membrane (GO:0030176);; Biological Process: fatty acid elongation, monounsaturated fatty acid (GO:0034625);; Biological Pro…	--	--	[I]	Lipid transport and metabolism	GNS1/SUR4 family	Elongation of fatty acids protein 3-like OS=Arabidopsis thaliana OX=3702 GN=HOS3 PE=2 SV=1	I	Lipid transport and metabolism	elongation of fatty acids protein 3-like [Elaeis guineensis]
COCN_GLEAN_10001346	ERF5	3061	1464	3340	1287	892	1517	116.439	56.8529	128.712	51.0477	34.0897	55.226	0.0034573	0.838985	up	--	--	Molecular Function: DNA binding (GO:0003677);; Molecular Function: transcription factor activity, sequence-specific DNA binding (GO:0003700);; Cellular Component: nucleus (GO:0005634);;	K09286|1.1e-108|egu:105043733|K09286 EREBP-like factor | (RefSeq) ethylene-responsive transcription factor ERF105-like	--	--	--	AP2 domain	Ethylene-responsive transcription factor 5 OS=Nicotiana tabacum OX=4097 GN=ERF5 PE=2 SV=1	K	Transcription	ethylene-responsive transcription factor ERF105 [Elaeis guineensis]
COCN_GLEAN_10004316	LOC105033816	237	312	279	147	138	133	10.6045	14.2726	12.6881	6.86501	6.21782	5.68277	0.000235966	0.835115	up	--	--	--	--	--	--	--	--	--	--	--	uncharacterized protein LOC105033816 [Elaeis guineensis]
Cocos_nucifera_newGene_14106	C4D60_Mb01t31060	319	174	260	81	103	170	10.5313	5.86968	8.69391	2.78775	3.39683	5.36973	0.00493791	0.831605	up	--	--	--	--	--	--	--	--	--	--	--	hypothetical protein C4D60_Mb01t31060 [Musa balbisiana]
CUFF45.234.1	PUB33	2298	1219	683	470	596	824	30.372	16.4393	9.13463	6.47947	7.90908	10.411	0.00886472	0.830845	up	--		Molecular Function: protein kinase activity (GO:0004672);; Molecular Function: ubiquitin-protein transferase activity (GO:0004842);; Molecular Function: ATP binding (GO:0005524);;	K17609|4.5e-78|eus:EUTSA_v10026931mg|K17609 nucleoredoxin [EC:1.8.1.8] | (RefSeq) hypothetical protein	--	--	--	Protein kinase domain	U-box domain-containing protein 33 OS=Arabidopsis thaliana OX=3702 GN=PUB33 PE=2 SV=2	T	Signal transduction mechanisms	U-box domain-containing protein 33 [Elaeis guineensis]
COCN_GLEAN_10011173	LECRKS5	448	329	214	120	187	169	6.66005	4.98872	3.21929	1.85853	2.78263	2.3915	0.00343475	0.828881	up	--		Molecular Function: protein kinase activity (GO:0004672);; Molecular Function: ATP binding (GO:0005524);; Cellular Component: plasma membrane (GO:0005886);; Cellular Component: integral component of membrane (GO:0016021);; Molecular Function: carbohydrate binding (GO:0030246);;	K01176|1.2e-63|sbi:8065370|K01176 alpha-amylase [EC:3.2.1.1] | (RefSeq) alpha-amylase isozyme 2A	Starch and sucrose metabolism (ko00500)	--	--	Legume lectin domain	Probable L-type lectin-domain containing receptor kinase S.5 OS=Arabidopsis thaliana OX=3702 GN=LECRKS5 PE=2 SV=1	T	Signal transduction mechanisms	probable L-type lectin-domain containing receptor kinase S.5 [Elaeis guineensis]
COCN_GLEAN_10001318	LOC105044440	117	83	74	48	44	37	2.1142	1.52381	1.34598	0.905798	0.792443	0.633988	0.00617299	0.815698	up	--	--	Molecular Function: chromatin binding (GO:0003682);;	--	--	--	--	SAWADEE domain	--	--	--	uncharacterized protein LOC105044440 isoform X1 [Elaeis guineensis]
COCN_GLEAN_10018077	LOC105046575	5166	3167	3060	1398	1427	2761	150.552	94.2184	90.3275	42.4778	41.8071	76.9808	0.00390077	0.810524	up	--	--	--	--	--	--	--	PDDEXK-like family of unknown function	--	S	Function unknown	uncharacterized protein LOC105046575 [Elaeis guineensis]
COCN_GLEAN_10023907	PER64	480	277	414	147	140	280	12.5811	7.38848	10.9833	4.00824	3.68736	7.0015	0.00523585	0.808234	up	--	--	Molecular Function: peroxidase activity (GO:0004601);; Cellular Component: extracellular region (GO:0005576);; Biological Process: response to oxidative stress (GO:0006979);; Cellular Component: plant-type cell wall (GO:0009505);; Cellular Component: plasmodesma (GO:0009506);; Molecular Function: heme binding (GO:0020037);; Biological Process: hydrogen peroxide catabolic process (GO:0042744);; Mo…	K00430|4.5e-135|egu:105059657|K00430 peroxidase [EC:1.11.1.7] | (RefSeq) peroxidase 64	Phenylpropanoid biosynthesis (ko00940)	--	--	Peroxidase	Peroxidase 64 OS=Arabidopsis thaliana OX=3702 GN=PER64 PE=1 SV=1	Q	Secondary metabolites biosynthesis, transport and catabolism	peroxidase 64 [Elaeis guineensis]
COCN_GLEAN_10018518	ATJ11	643	316	629	265	184	320	38.9103	19.4778	38.5598	16.7114	11.1514	18.5185	0.00526794	0.803121	up	[O]	Posttranslational modification, protein turnover, chaperones	Cellular Component: cellular_component (GO:0005575);; Cellular Component: intracellular (GO:0005622);; Cellular Component: cell (GO:0005623);; Cellular Component: nucleus (GO:0005634);; Cellular Component: cytoplasm (GO:0005737);; Cellular Component: chloroplast (GO:0009507);; Cellular Component: plastid (GO:0009536);; Cellular Component: organelle (GO:0043226);; Cellular Component: membrane-boun…	K09506|1.5e-10|egu:105058080|K09506 DnaJ homolog subfamily A member 5 | (RefSeq) DNAJ protein JJJ1 homolog	--	[O]	Posttranslational modification, protein turnover, chaperones	DnaJ domain	Chaperone protein dnaJ 11, chloroplastic OS=Arabidopsis thaliana OX=3702 GN=ATJ11 PE=1 SV=2	O	Posttranslational modification, protein turnover, chaperones	chaperone protein dnaJ 11, chloroplastic [Elaeis guineensis]
CUFF24.276.1	LOC105060692	209	178	193	86	72	132	6.1159	5.32589	5.73859	2.632	2.12597	3.69061	0.0026945	0.802919	up	[J]	Translation, ribosomal structure and biogenesis	Molecular Function: RNA methyltransferase activity (GO:0008173);; Biological Process: tRNA methylation (GO:0030488);; Molecular Function: iron-sulfur cluster binding (GO:0051536);; Biological Process: rRNA base methylation (GO:0070475);;	K06941|7.0e-47|soe:110794827|K06941 23S rRNA (adenine2503-C2)-methyltransferase [EC:2.1.1.192] | (RefSeq) uncharacterized protein LOC110794827	--	--	--	Radical SAM superfamily	--	J	Translation, ribosomal structure and biogenesis	uncharacterized protein LOC105060692 [Elaeis guineensis]
COCN_GLEAN_10022587	PUB18	7651	150	902	95	57	69	123.477	2.4569	14.7291	1.59578	0.915542	1.06265	0.00962087	0.800537	up	--	--	Molecular Function: ubiquitin-protein transferase activity (GO:0004842);; Cellular Component: nucleus (GO:0005634);; Cellular Component: cytoplasm (GO:0005737);;	K10260|2.0e-15|mpp:MICPUCDRAFT_56233|K10260 F-box and WD-40 domain protein 7 | (RefSeq) WD40 repeat protein	Ubiquitin mediated proteolysis (ko04120)	[S]	Function unknown	U-box domain	U-box domain-containing protein 18 OS=Arabidopsis thaliana OX=3702 GN=PUB18 PE=1 SV=1	S	Function unknown	U-box domain-containing protein 18 [Elaeis guineensis]
COCN_GLEAN_10013412	RHT1	1295	635	740	467	356	506	22.3439	11.1734	12.9214	8.39978	6.16274	8.34586	0.00372285	0.793677	up	--	--	Molecular Function: transcription factor activity, sequence-specific DNA binding (GO:0003700);; Cellular Component: nucleus (GO:0005634);; Biological Process: regulation of transcription, DNA-templated (GO:0006355);; Biological Process: response to ethylene (GO:0009723);; Biological Process: response to abscisic acid (GO:0009737);; Biological Process: salicylic acid mediated signaling pathway (GO…	K14494|0.0e+00|egu:105041307|K14494 DELLA protein | (RefSeq) DELLA protein SLR1 isoform X1	Plant hormone signal transduction (ko04075)	--	--	GRAS domain family	DELLA protein RHT-1 OS=Triticum aestivum OX=4565 GN=RHT1 PE=1 SV=1	K	Transcription	DELLA protein SLR1 [Elaeis guineensis]
COCN_GLEAN_10018758	LOC105034783	2261	1576	1440	1061	685	947	48.7731	34.7062	31.4594	23.8653	14.8448	19.5313	0.00143192	0.793449	up	--	--	Cellular Component: plasma membrane (GO:0005886);; Cellular Component: plasmodesma (GO:0009506);; Cellular Component: membrane (GO:0016020);; Cellular Component: integral component of membrane (GO:0016021);;	--	--	--	--	--	--	--	--	uncharacterized protein LOC105034783 [Elaeis guineensis]
COCN_GLEAN_10010326	At1g75140	551	403	518	300	186	267	10.003	7.4631	9.51908	5.68516	3.38163	4.64003	0.00145456	0.790302	up	--	--	Cellular Component: integral component of membrane (GO:0016021);;	K20798|3.9e-07|csat:104728186|K20798 small RNA 2'-O-methyltransferase [EC:2.1.1.-] | (RefSeq) small RNA 2'-O-methyltransferase-like	--	--	--	--	Uncharacterized membrane protein At1g75140 OS=Arabidopsis thaliana OX=3702 GN=At1g75140 PE=1 SV=3	S	Function unknown	uncharacterized membrane protein At1g75140-like [Phoenix dactylifera]
COCN_GLEAN_10010580	CML35	2216	2402	3470	785	1300	1955	115.638	127.935	183.35	42.6814	68.168	97.5779	0.00507421	0.790205	up	--	--	Molecular Function: calcium ion binding (GO:0005509);;	K13448|5.6e-70|egu:105045551|K13448 calcium-binding protein CML | (RefSeq) probable calcium-binding protein CML36	Plant-pathogen interaction (ko04626)	[T]	Signal transduction mechanisms	EF-hand domain pair	Probable calcium-binding protein CML35 OS=Arabidopsis thaliana OX=3702 GN=CML35 PE=2 SV=2	T	Signal transduction mechanisms	probable calcium-binding protein CML36 [Elaeis guineensis]
COCN_GLEAN_10011981	D53	895	901	617	393	333	528	8.49756	8.7272	5.92932	3.88973	3.1766	4.79278	0.0013187	0.784754	up	[O]	Posttranslational modification, protein turnover, chaperones	Molecular Function: ATP binding (GO:0005524);;	--	--	[O]	Posttranslational modification, protein turnover, chaperones	AAA domain (Cdc48 subfamily)	Protein DWARF 53 OS=Oryza sativa subsp. japonica OX=39947 GN=D53 PE=1 SV=1	O	Posttranslational modification, protein turnover, chaperones	protein DWARF 53 [Elaeis guineensis]
CUFF26.449.1	LOC105041202	1661	1807	1759	800	861	1162	108.295	120.34	116.188	54.4118	56.4284	72.4634	6.82181e-05	0.779993	up	--	--	--	--	--	--	--	--	--	--	--	uncharacterized protein LOC105041202 [Elaeis guineensis]
CUFF52.613.1	AAT	834	476	567	349	292	331	18.7539	10.9272	12.9142	8.17909	6.58675	7.12106	0.00157665	0.779091	up	[E]	Amino acid transport and metabolism	Molecular Function: transaminase activity (GO:0008483);; Biological Process: biosynthetic process (GO:0009058);; Molecular Function: pyridoxal phosphate binding (GO:0030170);;	K00814|6.1e-269|egu:105058582|K00814 alanine transaminase [EC:2.6.1.2] | (RefSeq) alanine aminotransferase 2 isoform X1	Arginine biosynthesis (ko00220);; Alanine, aspartate and glutamate metabolism (ko00250);; Carbon fixation in photosynthetic organisms (ko00710);; Carbon metabolism (ko01200);; 2-Oxocarboxylic acid metabolism (ko01210);; Biosynthesis of amino acids (ko01230)	[E]	Amino acid transport and metabolism	Aminotransferase class I and II	Alanine aminotransferase 2 OS=Panicum miliaceum OX=4540 PE=1 SV=1	E	Amino acid transport and metabolism	alanine aminotransferase 2 isoform X1 [Elaeis guineensis]
COCN_GLEAN_10019772	PHLOEM PROTEIN 2-LIKE A4-like	458	491	486	230	318	214	34.8308	38.1255	37.3834	18.1965	24.2617	15.518	0.000466122	0.776739	up	--	--	--	K03188|5.9e-10|dcr:108224146|K03188 urease accessory protein | (RefSeq) uncharacterized protein LOC108224146 isoform X1	--	--	--	Phloem protein 2	--	L	Replication, recombination and repair	uncharacterized protein PHLOEM PROTEIN 2-LIKE A4-like [Phoenix dactylifera]
COCN_GLEAN_10022237	HAK13	374	358	205	141	153	187	6.44301	6.29575	3.56884	2.52426	2.64127	3.083	0.00405681	0.77127	up	[P]	Inorganic ion transport and metabolism	Biological Process: potassium ion transport (GO:0006813);; Molecular Function: potassium ion transmembrane transporter activity (GO:0015079);; Cellular Component: membrane (GO:0016020);; Cellular Component: integral component of membrane (GO:0016021);;	K03549|1.8e-273|egu:105059843|K03549 KUP system potassium uptake protein | (RefSeq) probable potassium transporter 13 isoform X2	--	--	--	K+ potassium transporter	Probable potassium transporter 13 OS=Oryza sativa subsp. japonica OX=39947 GN=HAK13 PE=2 SV=1	P	Inorganic ion transport and metabolism	probable potassium transporter 13 isoform X2 [Elaeis guineensis]
COCN_GLEAN_10015487	GAE1	6107	3475	6096	1696	2308	3948	154.538	89.7727	156.258	44.7554	58.7196	95.6001	0.0077074	0.762793	up	[M]	Cell wall/membrane/envelope biogenesis	Cellular Component: integral component of membrane (GO:0016021);;	K08679|4.2e-245|egu:105039562|K08679 UDP-glucuronate 4-epimerase [EC:5.1.3.6] | (RefSeq) UDP-glucuronate 4-epimerase 1	Amino sugar and nucleotide sugar metabolism (ko00520)	[M]	Cell wall/membrane/envelope biogenesis	GDP-mannose 4,6 dehydratase	UDP-glucuronate 4-epimerase 1 OS=Arabidopsis thaliana OX=3702 GN=GAE1 PE=1 SV=1	M	Cell wall/membrane/envelope biogenesis	UDP-glucuronate 4-epimerase 1 [Elaeis guineensis]
COCN_GLEAN_10015923	ADHIII	118	101	93	66	45	45	3.63757	3.1937	2.8976	2.12167	1.37589	1.31073	0.00821019	0.761777	up	[R]	General function prediction only	Biological Process: ethanol oxidation (GO:0006069);; Molecular Function: zinc ion binding (GO:0008270);; Molecular Function: S-(hydroxymethyl)glutathione dehydrogenase activity (GO:0051903);;	K00121|2.9e-196|egu:105055771|K00121 S-(hydroxymethyl)glutathione dehydrogenase / alcohol dehydrogenase [EC:1.1.1.284 1.1.1.1] | (RefSeq) alcohol dehydrogenase class-3	Glycolysis / Gluconeogenesis (ko00010);; Fatty acid degradation (ko00071);; Tyrosine metabolism (ko00350);; Carbon metabolism (ko01200)	[Q]	Secondary metabolites biosynthesis, transport and catabolism	Alcohol dehydrogenase GroES-like domain	Alcohol dehydrogenase class-3 OS=Oryza sativa subsp. indica OX=39946 GN=ADHIII PE=3 SV=1	Q	Secondary metabolites biosynthesis, transport and catabolism	alcohol dehydrogenase class-3 [Elaeis guineensis]
COCN_GLEAN_10017998	dr1-associated corepressor	305	288	254	121	156	179	14.7229	14.1528	12.3728	6.08275	7.57076	8.26179	0.000861625	0.758289	up	--	--	Cellular Component: nucleus (GO:0005634);; Molecular Function: protein heterodimerization activity (GO:0046982);;	K21752|1.1e-82|egu:105052442|K21752 Dr1-associated corepressor | (RefSeq) dr1-associated corepressor isoform X1	--	[K]	Transcription	--	--	K	Transcription	dr1-associated corepressor isoform X2 [Elaeis guineensis]
COCN_GLEAN_10005915	MKS1	642	355	473	326	189	231	29.554	16.6693	22.0197	15.6347	8.73348	10.1641	0.00678223	0.75546	up	--	--	Cellular Component: nucleus (GO:0005634);; Biological Process: signal transduction (GO:0007165);;	K20725|1.2e-108|egu:105052054|K20725 MAP kinase substrate 1 | (RefSeq) protein MKS1-like	MAPK signaling pathway - plant (ko04016)	--	--	VQ motif	Protein MKS1 OS=Arabidopsis thaliana OX=3702 GN=MKS1 PE=1 SV=2	S	Function unknown	protein MKS1-like [Elaeis guineensis]
Cocos_nucifera_newGene_11580	ARL	2525	2316	1553	896	1317	1240	57.4889	53.6822	36.9189	22.4428	31.6652	29.3979	0.00167463	0.746106	up	--	--	Cellular Component: integral component of membrane (GO:0016021);; Biological Process: positive regulation of organ growth (GO:0046622);;	--	--	--	--	--	ARGOS-like protein OS=Arabidopsis thaliana OX=3702 GN=ARL PE=2 SV=1	S	Function unknown	hypothetical protein C4D60_Mb05t17780 [Musa balbisiana]
COCN_GLEAN_10020533	LOC103711821	2351	2007	1940	710	1274	1421	109.609	95.548	91.6227	34.4897	59.7191	63.3974	0.00263179	0.739625	up	--	--	--	--	--	--	--	PLATZ transcription factor	--	S	Function unknown	uncharacterized protein LOC103711821 isoform X1 [Phoenix dactylifera]
COCN_GLEAN_10024407	ATJ11	286	234	310	87	149	199	17.5482	14.6731	19.2812	5.58087	9.21824	11.7194	0.00818795	0.736681	up	[O]	Posttranslational modification, protein turnover, chaperones	Cellular Component: cellular_component (GO:0005575);; Cellular Component: intracellular (GO:0005622);; Cellular Component: cell (GO:0005623);; Cellular Component: nucleus (GO:0005634);; Cellular Component: cytoplasm (GO:0005737);; Cellular Component: chloroplast (GO:0009507);; Cellular Component: plastid (GO:0009536);; Cellular Component: organelle (GO:0043226);; Cellular Component: membrane-boun…	K03686|5.6e-10|gmx:100798567|K03686 molecular chaperone DnaJ | (RefSeq) uncharacterized protein LOC100798567	--	[O]	Posttranslational modification, protein turnover, chaperones	DnaJ domain	Chaperone protein dnaJ 11, chloroplastic OS=Arabidopsis thaliana OX=3702 GN=ATJ11 PE=1 SV=2	O	Posttranslational modification, protein turnover, chaperones	chaperone protein dnaJ 11, chloroplastic [Elaeis guineensis]
COCN_GLEAN_10017124	At5g17165	1302	1199	1253	635	634	840	111.426	104.723	108.591	56.6884	54.4896	68.7441	9.40413e-05	0.731006	up	--	--	--	--	--	--	--	--	Late embryogenesis abundant protein At5g17165 OS=Arabidopsis thaliana OX=3702 GN=At5g17165 PE=3 SV=1	--	--	late embryogenesis abundant protein At5g17165 [Elaeis guineensis]
COCN_GLEAN_10001872	EXL2	1618	985	862	521	761	577	57.5539	35.7629	31.0556	19.312	27.1947	19.6407	0.0056203	0.723872	up	--	--	--	K00020|4.5e-15|mtr:MTR_8g088900|K00020 3-hydroxyisobutyrate dehydrogenase [EC:1.1.1.31] | (RefSeq) 6-phosphogluconate dehydrogenase-like protein	Valine, leucine and isoleucine degradation (ko00280)	--	--	Phosphate-induced protein 1 conserved region	Protein EXORDIUM-like 2 OS=Arabidopsis thaliana OX=3702 GN=EXL2 PE=2 SV=1	L	Replication, recombination and repair	protein EXORDIUM-like 2 [Elaeis guineensis]
COCN_GLEAN_10021199	CDF2	1047	1041	1583	778	570	664	22.3579	22.7014	34.2478	17.3122	12.2303	13.5542	0.00277007	0.713763	up	--	--	Molecular Function: DNA binding (GO:0003677);; Molecular Function: transcription factor activity, sequence-specific DNA binding (GO:0003700);; Cellular Component: nucleus (GO:0005634);;	K16222|1.2e-49|eus:EUTSA_v10004655mg|K16222 Dof zinc finger protein DOF5.5 | (RefSeq) hypothetical protein	Circadian rhythm - plant (ko04712)	--	--	Dof domain, zinc finger	Cyclic dof factor 2 OS=Arabidopsis thaliana OX=3702 GN=CDF2 PE=1 SV=2	B	Chromatin structure and dynamics	cyclic dof factor 1 [Elaeis guineensis]
COCN_GLEAN_10017762	CDF2	2457	1868	2142	1154	1088	1422	52.2668	40.5682	46.1503	25.5923	23.264	28.9369	0.000263966	0.712452	up	--	--	Molecular Function: DNA binding (GO:0003677);; Molecular Function: transcription factor activity, sequence-specific DNA binding (GO:0003700);; Cellular Component: nucleus (GO:0005634);;	K16222|3.4e-52|eus:EUTSA_v10004655mg|K16222 Dof zinc finger protein DOF5.5 | (RefSeq) hypothetical protein	Circadian rhythm - plant (ko04712)	--	--	Dof domain, zinc finger	Cyclic dof factor 2 OS=Arabidopsis thaliana OX=3702 GN=CDF2 PE=1 SV=2	B	Chromatin structure and dynamics	cyclic dof factor 2 [Elaeis guineensis]
COCN_GLEAN_10003025	FRK2	596	531	342	247	221	331	20.9805	19.0889	12.1863	9.05838	7.81391	11.1584	0.00638877	0.709943	up	[G]	Carbohydrate transport and metabolism	Cellular Component: cytosol (GO:0005829);; Biological Process: fructose metabolic process (GO:0006000);; Molecular Function: fructokinase activity (GO:0008865);; Molecular Function: carbohydrate kinase activity (GO:0019200);;	K00847|2.0e-156|egu:105034299|K00847 fructokinase [EC:2.7.1.4] | (RefSeq) LOW QUALITY PROTEIN: fructokinase-1-like	Fructose and mannose metabolism (ko00051);; Starch and sucrose metabolism (ko00500);; Amino sugar and nucleotide sugar metabolism (ko00520)	[G]	Carbohydrate transport and metabolism	pfkB family carbohydrate kinase	Fructokinase-2 OS=Solanum habrochaites OX=62890 GN=FRK2 PE=2 SV=1	G	Carbohydrate transport and metabolism	LOW QUALITY PROTEIN: fructokinase-1-like [Elaeis guineensis]
COCN_GLEAN_10020105	At5g02620	940	1335	930	570	645	588	17.9022	25.9699	17.9371	11.3139	12.3464	10.706	0.00107434	0.708207	up	--	--	Cellular Component: plasma membrane (GO:0005886);; Molecular Function: protein phosphatase 1 binding (GO:0008157);; Cellular Component: integral component of membrane (GO:0016021);; Molecular Function: protein phosphatase regulator activity (GO:0019888);; Biological Process: regulation of protein dephosphorylation (GO:0035304);;	--	--	[R]	General function prediction only	Ankyrin repeats (3 copies)	Ankyrin repeat-containing protein At5g02620 OS=Arabidopsis thaliana OX=3702 GN=At5g02620 PE=1 SV=1	S	Function unknown	ankyrin repeat-containing protein At5g02620 [Elaeis guineensis]
COCN_GLEAN_10011333	CYP94A1	424	456	530	170	263	348	8.81504	9.66943	11.1495	3.66965	5.47919	6.90501	0.00641938	0.697835	up	[QV]	Secondary metabolites biosynthesis, transport and catabolism;; Defense mechanisms	Molecular Function: monooxygenase activity (GO:0004497);; Molecular Function: iron ion binding (GO:0005506);; Cellular Component: integral component of membrane (GO:0016021);; Molecular Function: oxidoreductase activity, acting on paired donors, with incorporation or reduction of molecular oxygen (GO:0016705);; Molecular Function: heme binding (GO:0020037);;	K13407|1.4e-120|gmx:100817669|K13407 fatty acid omega-hydroxylase [EC:1.14.-.-] | (RefSeq) cytochrome P450 94A1	Cutin, suberine and wax biosynthesis (ko00073)	[QI]	Secondary metabolites biosynthesis, transport and catabolism;; Lipid transport and metabolism	Cytochrome P450	Cytochrome P450 94A1 OS=Vicia sativa OX=3908 GN=CYP94A1 PE=2 SV=2	Q	Secondary metabolites biosynthesis, transport and catabolism	cytochrome P450 94A1 [Elaeis guineensis]
COCN_GLEAN_10023251	ATPD	3992	3657	4599	2723	2197	2008	167.604	156.729	195.548	119.208	92.748	80.6461	0.000800338	0.6977	up	--	--	Biological Process: ATP synthesis coupled proton transport (GO:0015986);; Molecular Function: proton-transporting ATP synthase activity, rotational mechanism (GO:0046933);;	K02113|1.1e-126|egu:105046198|K02113 F-type H+-transporting ATPase subunit delta | (RefSeq) ATP synthase delta chain, chloroplastic-like	Oxidative phosphorylation (ko00190);; Photosynthesis (ko00195)	--	--	ATP synthase delta (OSCP) subunit	ATP synthase delta chain, chloroplastic OS=Spinacia oleracea OX=3562 GN=ATPD PE=1 SV=2	C	Energy production and conversion	ATP synthase delta chain, chloroplastic [Elaeis guineensis]
COCN_GLEAN_10024316	MYC2	10246	7194	7685	4450	4684	5304	165.598	118.716	125.801	75.0073	76.1144	82.0144	0.000427544	0.692845	up	--	--	Molecular Function: protein dimerization activity (GO:0046983);;	K13422|0.0e+00|egu:105053846|K13422 transcription factor MYC2 | (RefSeq) transcription factor MYC2-like	MAPK signaling pathway - plant (ko04016);; Plant hormone signal transduction (ko04075)	--	--	bHLH-MYC and R2R3-MYB transcription factors N-terminal	Transcription factor MYC2 OS=Oryza sativa subsp. japonica OX=39947 GN=MYC2 PE=1 SV=1	K	Transcription	MYC2 [Cocos nucifera]
COCN_GLEAN_10009312	At1g74510	1973	1421	954	675	871	862	50.0474	36.7983	24.5101	17.8513	22.2073	20.9102	0.00763057	0.690055	up	--	--	Cellular Component: nucleus (GO:0005634);;	--	--	[R]	General function prediction only	Kelch motif	F-box/kelch-repeat protein At1g74510 OS=Arabidopsis thaliana OX=3702 GN=At1g74510 PE=2 SV=1	S	Function unknown	F-box/kelch-repeat protein At1g74510 [Elaeis guineensis]
COCN_GLEAN_10005148	PHT4	670	421	370	292	236	282	17.5166	11.2292	9.77726	7.94006	6.19059	7.05336	0.00860603	0.6812	up	[G]	Carbohydrate transport and metabolism	Cellular Component: integral component of membrane (GO:0016021);; Molecular Function: transmembrane transporter activity (GO:0022857);;	K08193|7.7e-143|lsv:111906761|K08193 MFS transporter, ACS family, solute carrier family 17 (sodium-dependent inorganic phosphate cotransporter), other | (RefSeq) probable anion transporter 3, chloroplastic	--	[G]	Carbohydrate transport and metabolism	Major Facilitator Superfamily	Probable anion transporter 3, chloroplastic OS=Oryza sativa subsp. japonica OX=39947 GN=PHT4;3 PE=2 SV=1	G	Carbohydrate transport and metabolism	probable anion transporter 3, chloroplastic isoform X1 [Elaeis guineensis]
COCN_GLEAN_10020225	PMA4	790	455	569	370	342	313	8.92196	5.24032	6.50139	4.3537	3.88431	3.37858	0.00578115	0.671817	up	[P]	Inorganic ion transport and metabolism	Molecular Function: ATP binding (GO:0005524);; Cellular Component: plasma membrane (GO:0005886);; Molecular Function: hydrogen-exporting ATPase activity, phosphorylative mechanism (GO:0008553);; Cellular Component: integral component of membrane (GO:0016021);; Molecular Function: ATPase activity (GO:0016887);; Biological Process: regulation of intracellular pH (GO:0051453);; Biological Process: h…	K01535|0.0e+00|egu:105039277|K01535 H+-transporting ATPase [EC:7.1.2.1] | (RefSeq) plasma membrane ATPase	Oxidative phosphorylation (ko00190)	[P]	Inorganic ion transport and metabolism	E1-E2 ATPase	Plasma membrane ATPase 4 OS=Nicotiana plumbaginifolia OX=4092 GN=PMA4 PE=2 SV=1	P	Inorganic ion transport and metabolism	plasma membrane ATPase [Elaeis guineensis]
COCN_GLEAN_10023092	At1g54290	1632	1146	1148	795	756	728	144.23	103.372	102.709	73.2185	67.1107	61.5022	0.0016828	0.66529	up	--	--	Molecular Function: translation initiation factor activity (GO:0003743);;	K03113|2.1e-48|egu:105052644|K03113 translation initiation factor 1 | (RefSeq) protein translation factor SUI1 homolog	RNA transport (ko03013)	[J]	Translation, ribosomal structure and biogenesis	Translation initiation factor SUI1	Protein translation factor SUI1 homolog 2 OS=Arabidopsis thaliana OX=3702 GN=At1g54290 PE=3 SV=1	J	Translation, ribosomal structure and biogenesis	protein translation factor SUI1 homolog [Elaeis guineensis]
Cocos_nucifera_newGene_9100	TKS	670	585	495	371	239	388	56.2917	50.1746	42.0777	32.5165	20.148	31.1967	0.00741201	0.660107	up	--	--	Molecular Function: kinase activity (GO:0016301);;	--	--	--	--	--	--	S	Function unknown	hepatocyte growth factor-regulated tyrosine kinase substrate isoform X1 [Elaeis guineensis]
COCN_GLEAN_10021339	HIPP05	16782	23005	14337	10363	10491	10790	580.151	811.947	501.961	373.632	364.627	356.879	0.00247812	0.657335	up	--	--	Biological Process: metal ion transport (GO:0030001);; Molecular Function: metal ion binding (GO:0046872);;	--	--	[P]	Inorganic ion transport and metabolism	Heavy-metal-associated domain	Heavy metal-associated isoprenylated plant protein 5 OS=Arabidopsis thaliana OX=3702 GN=HIPP05 PE=1 SV=2	P	Inorganic ion transport and metabolism	heavy metal-associated isoprenylated plant protein 3 isoform X2 [Elaeis guineensis]
Cocos_nucifera_newGene_12355	uroporphyrinogen-III synthase, chloroplastic	1493	935	961	669	622	686	11.7742	6.38471	6.84914	7.05127	3.65446	5.20793	0.00489396	0.646314	up	--	--	Molecular Function: uroporphyrinogen-III synthase activity (GO:0004852);; Biological Process: uroporphyrinogen III biosynthetic process (GO:0006780);; Biological Process: protoporphyrinogen IX biosynthetic process (GO:0006782);;	K01719|1.4e-09|pda:103710981|K01719 uroporphyrinogen-III synthase [EC:4.2.1.75] | (RefSeq) uroporphyrinogen-III synthase, chloroplastic isoform X3	Porphyrin and chlorophyll metabolism (ko00860)	--	--	--	--	--	--	uroporphyrinogen-III synthase, chloroplastic isoform X3 [Phoenix dactylifera]
COCN_GLEAN_10021871	BRG1	358	223	322	154	186	184	11.5636	7.33053	10.512	5.1627	6.0254	5.6874	0.00729913	0.645955	up	--	--	Molecular Function: ubiquitin-protein transferase activity (GO:0004842);;	K19042|1.6e-146|egu:105053905|K19042 E3 ubiquitin-protein ligase BOI and related proteins [EC:2.3.2.27] | (RefSeq) E3 ubiquitin-protein ligase BOI isoform X1	--	[O]	Posttranslational modification, protein turnover, chaperones	Zinc finger, C3HC4 type (RING finger)	BOI-related E3 ubiquitin-protein ligase 1 OS=Arabidopsis thaliana OX=3702 GN=BRG1 PE=1 SV=1	O	Posttranslational modification, protein turnover, chaperones	E3 ubiquitin-protein ligase BOI isoform X1 [Elaeis guineensis]
COCN_GLEAN_10017410	OGG1	817	628	468	340	382	393	16.0644	12.6012	9.32113	6.95654	7.55017	7.39137	0.00680232	0.644318	up	[L]	Replication, recombination and repair	Molecular Function: damaged DNA binding (GO:0003684);; Biological Process: base-excision repair (GO:0006284);; Biological Process: nucleotide-excision repair (GO:0006289);; Molecular Function: oxidized purine nucleobase lesion DNA N-glycosylase activity (GO:0008534);; Molecular Function: lyase activity (GO:0016829);;	K03660|2.3e-179|egu:105051819|K03660 N-glycosylase/DNA lyase [EC:3.2.2.- 4.2.99.18] | (RefSeq) N-glycosylase/DNA lyase OGG1	Base excision repair (ko03410)	[L]	Replication, recombination and repair	8-oxoguanine DNA glycosylase, N-terminal domain	N-glycosylase/DNA lyase OGG1 OS=Arabidopsis thaliana OX=3702 GN=OGG1 PE=1 SV=1	L	Replication, recombination and repair	N-glycosylase/DNA lyase OGG1 [Elaeis guineensis]
COCN_GLEAN_10002771	At1g56220	1293	1470	1594	929	774	898	108.131	125.526	135.046	81.0244	65.0215	71.8723	0.000764444	0.642428	up	--	--	--	--	--	--	--	Dormancy/auxin associated protein	Dormancy-associated protein homolog 3 OS=Arabidopsis thaliana OX=3702 GN=At1g56220 PE=1 SV=1	S	Function unknown	dormancy-associated protein homolog 3-like isoform X2 [Phoenix dactylifera]
COCN_GLEAN_10016051	ERF3	1098	640	784	475	407	581	58.9616	35.0766	42.6103	26.5733	21.9664	29.8417	0.0089479	0.641345	up	--	--	Molecular Function: DNA binding (GO:0003677);; Molecular Function: transcription factor activity, sequence-specific DNA binding (GO:0003700);; Cellular Component: nucleus (GO:0005634);;	K09286|5.4e-94|egu:105033078|K09286 EREBP-like factor | (RefSeq) ethylene-responsive transcription factor 12-like	--	--	--	AP2 domain	Ethylene-responsive transcription factor 3 OS=Arabidopsis thaliana OX=3702 GN=ERF3 PE=1 SV=1	K	Transcription	ethylene-responsive transcription factor 12 [Elaeis guineensis]
COCN_GLEAN_10015348	LOC105038121	2143	1973	1956	839	1120	1630	109.725	103.128	101.436	44.7763	57.6433	79.8445	0.00695328	0.635654	up	--	--	--	--	--	[R]	General function prediction only	Protein of unknown function (DUF1685)	--	S	Function unknown	uncharacterized protein LOC105038121 [Elaeis guineensis]
COCN_GLEAN_10017593	LOC105045048	10542	9981	8679	5184	5295	7126	731.12	706.76	609.645	374.995	369.231	472.844	0.0010493	0.634236	up	--	--	--	--	--	--	--	--	--	--	--	uncharacterized protein LOC105045048 [Elaeis guineensis]
COCN_GLEAN_10003357	protein kinase DDB_G0272797/DDB_G0274007	5364	4336	3903	2859	2186	3044	130.332	107.567	96.05	72.4309	53.3819	70.7599	0.00314855	0.633306	up	--	--	Molecular Function: kinase activity (GO:0016301);;	K16903|6.6e-15|sbi:8080940|K16903 L-tryptophan---pyruvate aminotransferase [EC:2.6.1.99] | (RefSeq) uncharacterized protein LOC8080940	Tryptophan metabolism (ko00380)	--	--	UBA-like domain (DUF1421)	--	S	Function unknown	putative cyclin-dependent serine/threonine-protein kinase DDB_G0272797/DDB_G0274007 isoform X2 [Elaeis guineensis]
Cocos_nucifera_newGene_15527	CRT3	713	612	566	348	341	446	48.4639	40.6209	36.934	25.1715	23.5638	28.8422	0.0021432	0.630934	up	--	--	Molecular Function: calcium ion binding (GO:0005509);; Cellular Component: endoplasmic reticulum lumen (GO:0005788);; Cellular Component: endoplasmic reticulum membrane (GO:0005789);; Biological Process: protein folding (GO:0006457);; Biological Process: endoplasmic reticulum unfolded protein response (GO:0030968);; Molecular Function: unfolded protein binding (GO:0051082);;	K08057|1.8e-33|egu:105035928|K08057 calreticulin | (RefSeq) calreticulin-3-like	Protein processing in endoplasmic reticulum (ko04141);; Phagosome (ko04145)	[O]	Posttranslational modification, protein turnover, chaperones	--	Calreticulin-3 OS=Arabidopsis thaliana OX=3702 GN=CRT3 PE=1 SV=2	O	Posttranslational modification, protein turnover, chaperones	calreticulin-3 [Elaeis guineensis]
COCN_GLEAN_10010470	Os11g0547000	9929	10907	13357	5121	7345	8074	173.524	194.625	236.438	93.3493	129.07	135.019	0.00340789	0.628007	up	[T]	Signal transduction mechanisms	Cellular Component: nucleus (GO:0005634);; Cellular Component: cytosol (GO:0005829);; Biological Process: circadian rhythm (GO:0007623);; Biological Process: response to blue light (GO:0009637);; Cellular Component: SCF ubiquitin ligase complex (GO:0019005);;	K12116|0.0e+00|egu:105041113|K12116 flavin-binding kelch repeat F-box protein 1 | (RefSeq) adagio-like protein 3	Circadian rhythm - plant (ko04712)	--	--	Galactose oxidase, central domain	Adagio-like protein 3 OS=Oryza sativa subsp. japonica OX=39947 GN=Os11g0547000 PE=2 SV=2	T	Signal transduction mechanisms	adagio-like protein 3 isoform X1 [Elaeis guineensis]
CUFF9.493.1	FUM1	1993	2220	1978	847	1148	1681	43.7652	49.7754	43.993	19.3829	25.3481	35.3195	0.00903105	0.627074	up	[C]	Energy production and conversion	Molecular Function: fumarate hydratase activity (GO:0004333);; Cellular Component: mitochondrion (GO:0005739);; Biological Process: tricarboxylic acid cycle (GO:0006099);; Biological Process: fumarate metabolic process (GO:0006106);; Biological Process: malate metabolic process (GO:0006108);; Cellular Component: tricarboxylic acid cycle enzyme complex (GO:0045239);;	K01679|1.1e-276|egu:105057440|K01679 fumarate hydratase, class II [EC:4.2.1.2] | (RefSeq) fumarate hydratase 1, mitochondrial	Citrate cycle (TCA cycle) (ko00020);; Pyruvate metabolism (ko00620);; Carbon metabolism (ko01200)	[C]	Energy production and conversion	Lyase	Fumarate hydratase 1, mitochondrial OS=Arabidopsis thaliana OX=3702 GN=FUM1 PE=1 SV=2	C	Energy production and conversion	fumarate hydratase 1, mitochondrial [Elaeis guineensis]
Cocos_nucifera_newGene_1174	CRT3	358	308	372	208	195	221	17.424	15.5078	18.181	11.0011	9.77873	10.4122	0.0019975	0.627063	up	--	--	Molecular Function: calcium ion binding (GO:0005509);; Cellular Component: endoplasmic reticulum lumen (GO:0005788);; Cellular Component: endoplasmic reticulum membrane (GO:0005789);; Biological Process: protein folding (GO:0006457);; Biological Process: endoplasmic reticulum unfolded protein response (GO:0030968);; Molecular Function: unfolded protein binding (GO:0051082);;	K08057|7.7e-62|pda:103707753|K08057 calreticulin | (RefSeq) calreticulin-3-like	Protein processing in endoplasmic reticulum (ko04141);; Phagosome (ko04145)	[O]	Posttranslational modification, protein turnover, chaperones	Calreticulin family	Calreticulin-3 OS=Arabidopsis thaliana OX=3702 GN=CRT3 PE=1 SV=2	O	Posttranslational modification, protein turnover, chaperones	calreticulin-3-like [Phoenix dactylifera]
CUFF46.398.1	MYB308	871	868	931	372	698	523	41.6721	42.3979	45.1103	18.5414	33.5465	23.9094	0.0082314	0.621337	up	--	--	Molecular Function: transcription regulatory region sequence-specific DNA binding (GO:0000976);; Molecular Function: transcription factor activity, sequence-specific DNA binding (GO:0003700);; Cellular Component: nucleus (GO:0005634);; Biological Process: cell differentiation (GO:0030154);; Molecular Function: sequence-specific DNA binding (GO:0043565);;	K09422|7.6e-129|egu:105041192|K09422 transcription factor MYB, plant | (RefSeq) myb-related protein 308	--	[K]	Transcription	Myb-like DNA-binding domain	Myb-related protein 308 OS=Antirrhinum majus OX=4151 GN=MYB308 PE=2 SV=1	K	Transcription	myb-related protein 308 [Elaeis guineensis]
CUFF29.144.1	AIRP2	653	635	650	320	325	523	28.1471	27.9423	28.3832	14.3902	14.0763	21.5623	0.00777477	0.61194	up	--	--	Biological Process: protein ubiquitination (GO:0016567);; Molecular Function: ubiquitin protein ligase activity (GO:0061630);;	--	--	[O]	Posttranslational modification, protein turnover, chaperones	Ring finger domain	E3 ubiquitin-protein ligase AIRP2 OS=Arabidopsis thaliana OX=3702 GN=AIRP2 PE=1 SV=1	O	Posttranslational modification, protein turnover, chaperones	E3 ubiquitin-protein ligase AIRP2 isoform X1 [Elaeis guineensis]
[truncated: 638 more rows]

## Sheet: TableS7A
Table S7A Analyses of Top 20 Gene ontology (Go) enrichment pathways in K0 vs.Kck.
[truncated: 181 more rows]

## Sheet: Table S7B
Table S7B Candidate genes related to top 20 Gene ontology (Go) enrichment pathways in K0 vs.Kck
[truncated: 905 more rows]

[truncated: 5 more sheets: Table S8A, Table S8B, Table S9, Table S10, Table S11]
